# Supplementary material for: Differently Expression Analysis and Function Prediction of Long Non-coding RNAs in Duck Embryo Fibroblast Cells Infected by Duck Tembusu Virus
Source: Front Immunol. 2020 Aug 4;11:1729. doi: 10.3389/fimmu.2020.01729 (PMC7417515; doi:10.3389/fimmu.2020.01729)
Supplement: Supplementary file 2 [file Table_2.xlsx]

## Sheet: Sheet1
Table 2 the coding ability of lncRNAs
ID	CNCI	cpc	pfam
MSTRG.10020.1	N	C	C
MSTRG.10038.1	N	N	N
MSTRG.10047.1	N	N	N
MSTRG.10068.1	N	N	N
MSTRG.10078.1	N	N	N
MSTRG.10079.1	N	C	C
MSTRG.10081.1	C	C	C
MSTRG.10082.1	N	C	N
MSTRG.10083.1	N	C	N
MSTRG.10084.1	C	C	N
MSTRG.10085.1	N	C	N
MSTRG.10085.2	N	N	N
MSTRG.10123.1	N	N	N
MSTRG.10124.1	N	N	N
MSTRG.10129.1	N	N	N
MSTRG.1013.1	N	N	N
MSTRG.10131.1	N	N	N
MSTRG.10134.1	N	N	N
MSTRG.10138.1	N	N	N
MSTRG.10163.1	N	N	N
MSTRG.10167.1	N	N	N
MSTRG.10167.2	N	N	N
MSTRG.10207.1	N	N	N
MSTRG.10225.1	N	N	N
MSTRG.1023.1	N	N	N
MSTRG.10242.3	N	N	N
MSTRG.10242.4	N	N	N
MSTRG.10242.5	N	C	N
MSTRG.10242.6	N	C	N
MSTRG.10242.7	N	C	N
MSTRG.10242.8	N	C	N
MSTRG.10253.1	C	C	C
MSTRG.10253.2	N	C	C
MSTRG.10255.1	N	C	C
MSTRG.10256.1	N	C	C
MSTRG.10257.1	N	C	N
MSTRG.10258.1	C	C	N
MSTRG.10259.1	N	C	N
MSTRG.10274.1	N	C	C
MSTRG.10276.1	N	N	N
MSTRG.10291.1	N	N	N
MSTRG.1030.1	N	N	N
MSTRG.10303.12	N	C	N
MSTRG.10307.1	N	N	N
MSTRG.10319.1	N	N	N
MSTRG.10338.1	N	N	N
MSTRG.1034.17	N	N	N
MSTRG.1034.18	N	C	N
MSTRG.10357.1	C	C	C
MSTRG.10361.1	N	C	N
MSTRG.10373.1	N	N	N
MSTRG.10380.1	N	N	N
MSTRG.10393.2	N	N	N
MSTRG.10402.1	N	N	N
MSTRG.10411.1	N	C	N
MSTRG.1042.1	C	C	C
MSTRG.10448.3	N	C	N
MSTRG.1045.1	N	C	N
MSTRG.10461.1	N	N	N
MSTRG.10461.2	N	N	N
MSTRG.10471.1	N	N	N
MSTRG.10485.6	N	C	N
MSTRG.10486.1	N	N	N
MSTRG.10487.1	N	N	N
MSTRG.10503.1	N	C	N
MSTRG.10505.1	N	N	N
MSTRG.10511.1	C	C	N
MSTRG.10512.1	N	C	N
MSTRG.10523.1	N	N	N
MSTRG.10541.2	N	C	N
MSTRG.10557.1	N	N	N
MSTRG.10559.2	N	C	N
MSTRG.10559.3	N	C	N
MSTRG.10573.1	N	N	N
MSTRG.1060.1	N	N	N
MSTRG.1060.2	N	N	N
MSTRG.10621.1	N	N	N
MSTRG.10635.1	N	N	N
MSTRG.10636.1	N	N	N
MSTRG.10643.1	N	N	N
MSTRG.10669.1	N	C	N
MSTRG.10685.1	N	C	N
MSTRG.10701.7	N	N	N
MSTRG.10721.1	C	N	N
MSTRG.10753.1	C	N	N
MSTRG.10753.2	C	N	N
MSTRG.10753.3	N	N	N
MSTRG.10755.1	N	N	N
MSTRG.1078.1	N	N	N
MSTRG.10786.1	N	N	N
MSTRG.10787.1	N	N	N
MSTRG.10792.1	N	N	N
MSTRG.10799.1	N	C	N
MSTRG.10810.1	N	N	N
MSTRG.10814.13	N	N	N
MSTRG.10850.1	N	C	N
MSTRG.10864.1	N	C	N
MSTRG.10878.1	N	C	N
MSTRG.10907.1	N	N	N
MSTRG.10924.1	N	N	N
MSTRG.10924.2	N	C	N
MSTRG.10924.3	N	N	N
MSTRG.10924.4	N	C	N
MSTRG.10924.5	N	C	N
MSTRG.10924.6	N	N	N
MSTRG.10924.7	N	N	N
MSTRG.10924.8	N	C	N
MSTRG.10925.1	N	C	N
MSTRG.10941.1	N	N	N
MSTRG.10944.5	N	C	N
MSTRG.10944.6	N	C	N
MSTRG.10949.1	N	C	N
MSTRG.10951.1	N	N	N
MSTRG.10960.1	N	C	N
MSTRG.10961.1	N	N	N
MSTRG.10974.3	N	N	N
MSTRG.10974.4	N	N	N
MSTRG.10987.8	N	C	N
MSTRG.10988.2	N	N	N
MSTRG.1100.1	N	N	N
MSTRG.1100.2	N	N	N
MSTRG.11005.1	N	C	N
MSTRG.11006.1	C	C	C
MSTRG.11023.8	N	N	N
MSTRG.11024.1	N	C	N
MSTRG.11024.2	C	C	N
MSTRG.11047.1	N	C	N
MSTRG.11047.2	N	C	N
MSTRG.11053.1	N	N	N
MSTRG.11066.1	N	N	N
MSTRG.1107.1	N	N	N
MSTRG.11083.1	N	N	N
MSTRG.11091.1	N	C	N
MSTRG.11091.2	N	C	N
MSTRG.11112.1	N	N	N
MSTRG.11116.1	N	C	N
MSTRG.11135.1	C	N	N
MSTRG.11168.1	N	C	N
MSTRG.11169.1	N	C	N
MSTRG.11170.1	N	C	N
MSTRG.11171.1	N	C	N
MSTRG.11204.1	N	N	N
MSTRG.11211.1	N	N	N
MSTRG.11212.1	N	C	N
MSTRG.11212.2	N	C	N
MSTRG.11212.3	N	C	N
MSTRG.11212.4	N	N	N
MSTRG.11214.1	N	N	N
MSTRG.11220.1	N	N	N
MSTRG.11230.1	N	N	N
MSTRG.11256.20	N	N	N
MSTRG.11256.21	N	N	N
MSTRG.11269.1	N	N	N
MSTRG.11287.1	N	N	N
MSTRG.11300.1	N	N	N
MSTRG.11320.1	N	N	N
MSTRG.11320.2	N	N	N
MSTRG.11325.1	N	C	N
MSTRG.11330.1	N	C	N
MSTRG.11336.1	C	C	C
MSTRG.11341.20	N	N	N
MSTRG.11369.13	C	C	N
MSTRG.11369.14	N	N	N
MSTRG.11370.1	N	C	N
MSTRG.11370.2	N	C	N
MSTRG.11371.1	N	N	N
MSTRG.11372.1	N	N	N
MSTRG.11372.2	N	N	N
MSTRG.11373.1	N	N	N
MSTRG.11375.1	N	C	N
MSTRG.11376.1	N	N	N
MSTRG.11377.1	N	N	N
MSTRG.11377.2	N	N	N
MSTRG.11377.3	N	N	N
MSTRG.11392.1	N	C	N
MSTRG.11394.2	N	N	N
MSTRG.11405.1	N	N	N
MSTRG.11422.1	N	N	N
MSTRG.11426.1	N	N	N
MSTRG.11427.1	N	C	N
MSTRG.11428.1	N	N	N
MSTRG.11461.1	N	N	N
MSTRG.11461.2	N	N	N
MSTRG.11461.3	N	N	N
MSTRG.11461.4	N	N	N
MSTRG.11461.5	N	N	N
MSTRG.11461.6	N	N	N
MSTRG.11465.1	N	N	N
MSTRG.11465.2	N	N	N
MSTRG.11480.1	N	N	N
MSTRG.11480.2	N	N	C
MSTRG.11485.1	N	N	N
MSTRG.11487.1	N	N	N
MSTRG.11492.1	N	N	N
MSTRG.115.13	N	N	N
MSTRG.11508.1	N	N	N
MSTRG.11515.1	N	C	N
MSTRG.11522.1	N	N	N
MSTRG.11528.1	C	C	N
MSTRG.11535.1	N	C	N
MSTRG.11535.2	N	C	N
MSTRG.11535.3	N	N	N
MSTRG.11556.3	N	N	N
MSTRG.11563.1	N	C	N
MSTRG.11564.1	N	N	N
MSTRG.11567.2	N	N	N
MSTRG.11592.1	N	C	N
MSTRG.11592.2	N	N	N
MSTRG.11601.11	N	C	N
MSTRG.11601.12	N	C	N
MSTRG.11601.13	N	C	N
MSTRG.11601.8	N	C	N
MSTRG.11601.9	N	C	N
MSTRG.1161.1	N	N	N
MSTRG.11638.1	N	N	N
MSTRG.11640.1	N	C	C
MSTRG.11645.1	N	N	N
MSTRG.11689.1	N	N	N
MSTRG.11691.1	N	N	N
MSTRG.11692.1	N	N	N
MSTRG.11693.1	N	N	N
MSTRG.11697.1	N	N	N
MSTRG.11697.2	N	N	N
MSTRG.11701.1	N	C	N
MSTRG.11712.1	N	C	N
MSTRG.11732.1	N	N	N
MSTRG.11732.2	N	N	N
MSTRG.11736.1	N	N	N
MSTRG.11746.1	N	C	N
MSTRG.11746.2	N	C	N
MSTRG.11755.1	N	C	N
MSTRG.11755.2	N	C	N
MSTRG.11755.3	N	N	N
MSTRG.11755.4	N	C	N
MSTRG.1176.1	N	N	N
MSTRG.11772.1	N	C	N
MSTRG.11774.1	N	N	N
MSTRG.11778.1	C	C	C
MSTRG.11782.1	N	N	N
MSTRG.11786.4	N	N	N
MSTRG.11788.1	N	N	N
MSTRG.11789.1	N	N	N
MSTRG.11789.2	N	N	N
MSTRG.11792.1	N	N	N
MSTRG.11793.1	N	N	N
MSTRG.11814.1	N	N	N
MSTRG.11819.1	N	N	N
MSTRG.11855.1	N	C	N
MSTRG.11855.2	N	C	N
MSTRG.11856.1	N	N	N
MSTRG.11858.1	N	N	N
MSTRG.11864.1	N	N	N
MSTRG.11865.1	N	N	N
MSTRG.11865.2	N	N	N
MSTRG.11866.1	N	N	N
MSTRG.11930.1	N	N	N
MSTRG.11937.16	N	C	N
MSTRG.11937.17	N	C	N
MSTRG.11937.19	N	C	N
MSTRG.11937.3	N	C	N
MSTRG.11938.1	N	N	N
MSTRG.11970.1	N	C	N
MSTRG.11992.3	N	N	N
MSTRG.12002.3	N	C	N
MSTRG.12011.1	N	N	N
MSTRG.12011.2	N	N	N
MSTRG.12011.3	N	N	N
MSTRG.12011.4	N	N	N
MSTRG.12027.1	N	N	N
MSTRG.12030.6	N	N	N
MSTRG.12038.1	N	N	N
MSTRG.12047.11	N	N	N
MSTRG.12067.1	N	N	N
MSTRG.12076.1	N	N	N
MSTRG.12076.2	N	N	N
MSTRG.12097.1	N	N	N
MSTRG.12101.1	N	C	N
MSTRG.12105.1	C	C	N
MSTRG.1212.1	N	N	N
MSTRG.12123.1	N	N	N
MSTRG.12129.1	N	C	N
MSTRG.12129.2	N	C	N
MSTRG.12129.3	N	C	N
MSTRG.12130.1	N	C	N
MSTRG.12130.2	N	C	N
MSTRG.12130.3	C	C	N
MSTRG.12130.4	N	N	N
MSTRG.12158.2	N	N	N
MSTRG.12174.1	N	N	N
MSTRG.12176.1	N	N	N
MSTRG.12177.1	N	N	N
MSTRG.12182.1	N	N	N
MSTRG.12198.1	N	N	N
MSTRG.12211.1	N	N	N
MSTRG.12211.2	N	N	N
MSTRG.12212.1	C	C	N
MSTRG.12217.1	N	C	N
MSTRG.12217.2	N	C	N
MSTRG.12218.1	N	N	N
MSTRG.12220.1	N	N	N
MSTRG.12231.1	N	N	N
MSTRG.12236.1	N	N	N
MSTRG.12237.1	N	N	N
MSTRG.12282.16	N	N	N
MSTRG.12283.1	N	N	C
MSTRG.12283.2	N	N	N
MSTRG.12286.1	N	N	N
MSTRG.12294.1	N	N	N
MSTRG.12300.1	N	C	N
MSTRG.12308.1	N	N	N
MSTRG.12314.1	N	N	N
MSTRG.12326.1	N	N	N
MSTRG.12334.1	N	N	N
MSTRG.12343.1	N	C	N
MSTRG.12343.2	N	C	N
MSTRG.12343.3	N	C	N
MSTRG.12346.2	N	C	N
MSTRG.12348.1	N	N	N
MSTRG.12360.1	N	C	N
MSTRG.12362.1	N	N	N
MSTRG.12372.1	N	N	N
MSTRG.12425.1	N	N	N
MSTRG.12428.1	N	N	N
MSTRG.12429.1	N	N	N
MSTRG.12444.1	N	N	N
MSTRG.12457.6	N	N	N
MSTRG.12467.1	N	N	N
MSTRG.12468.1	N	C	N
MSTRG.12484.1	N	N	N
MSTRG.12485.7	N	N	N
MSTRG.12499.1	N	N	N
MSTRG.12501.1	N	N	N
MSTRG.12527.1	N	N	N
MSTRG.12527.2	N	N	N
MSTRG.12529.1	N	C	N
MSTRG.12559.1	N	N	N
MSTRG.12560.1	N	N	N
MSTRG.12561.1	N	N	N
MSTRG.12562.1	N	N	N
MSTRG.12565.1	N	N	N
MSTRG.12576.17	N	C	N
MSTRG.12593.1	N	N	N
MSTRG.12593.2	N	N	N
MSTRG.12593.3	N	N	N
MSTRG.12598.1	N	N	N
MSTRG.12598.2	N	N	N
MSTRG.12621.1	N	C	N
MSTRG.12669.1	N	N	N
MSTRG.12670.1	N	N	N
MSTRG.12670.10	N	N	N
MSTRG.12670.11	N	N	N
MSTRG.12670.2	N	N	N
MSTRG.12670.3	N	N	N
MSTRG.12670.4	N	N	N
MSTRG.12670.5	N	N	N
MSTRG.12670.6	N	N	N
MSTRG.12670.7	N	N	N
MSTRG.12670.8	N	N	N
MSTRG.12670.9	N	C	N
MSTRG.12689.1	N	C	N
MSTRG.12708.1	N	N	N
MSTRG.12710.7	N	C	N
MSTRG.12779.1	N	C	N
MSTRG.12779.2	N	C	C
MSTRG.12783.1	N	C	N
MSTRG.12786.7	N	C	C
MSTRG.128.1	N	N	N
MSTRG.12806.1	N	N	N
MSTRG.12834.1	N	N	N
MSTRG.12835.1	N	C	N
MSTRG.12835.2	N	N	N
MSTRG.12835.3	N	N	N
MSTRG.12851.2	N	C	N
MSTRG.12854.1	N	N	N
MSTRG.12854.2	N	N	N
MSTRG.12861.1	N	N	N
MSTRG.12872.1	N	C	N
MSTRG.12874.1	N	N	N
MSTRG.12893.1	N	N	N
MSTRG.1291.1	N	C	N
MSTRG.12936.10	N	N	N
MSTRG.12936.11	N	N	N
MSTRG.12936.12	N	N	N
MSTRG.12936.9	N	N	N
MSTRG.12940.2	N	N	N
MSTRG.12952.1	N	C	N
MSTRG.12964.1	N	N	N
MSTRG.12972.2	N	N	N
MSTRG.12977.1	N	N	N
MSTRG.12982.1	N	N	N
MSTRG.13.1	N	C	N
MSTRG.13007.1	N	N	N
MSTRG.13014.1	N	N	N
MSTRG.13023.1	N	N	N
MSTRG.13032.1	N	N	N
MSTRG.13033.1	N	N	N
MSTRG.13036.1	N	N	N
MSTRG.13058.1	N	N	N
MSTRG.13059.1	N	N	N
MSTRG.13090.1	N	N	N
MSTRG.13092.1	N	N	N
MSTRG.13134.1	N	N	N
MSTRG.13149.1	N	N	N
MSTRG.13174.1	N	N	N
MSTRG.13176.1	N	C	N
MSTRG.13182.6	N	N	N
MSTRG.13184.1	N	N	N
MSTRG.13190.1	N	N	N
MSTRG.13219.6	N	N	N
MSTRG.13220.1	N	N	N
MSTRG.13221.1	N	N	N
MSTRG.13221.2	N	N	N
MSTRG.13229.1	N	N	N
MSTRG.13252.1	N	N	N
MSTRG.13257.1	N	C	N
MSTRG.13258.1	N	N	N
MSTRG.13258.2	N	N	N
MSTRG.13270.1	N	N	N
MSTRG.13272.1	N	N	N
MSTRG.13276.2	N	N	N
MSTRG.13281.1	N	N	N
MSTRG.13307.18	N	C	N
MSTRG.1331.2	N	N	N
MSTRG.13312.1	N	N	N
MSTRG.13313.1	N	N	N
MSTRG.13314.11	N	C	N
MSTRG.13314.12	N	N	N
MSTRG.13314.15	N	N	N
MSTRG.13318.1	N	N	N
MSTRG.13319.1	N	C	N
MSTRG.13319.2	N	C	N
MSTRG.13334.1	N	N	N
MSTRG.13346.1	N	N	N
MSTRG.13346.18	N	N	N
MSTRG.13352.1	N	N	N
MSTRG.13372.1	N	N	N
MSTRG.13394.1	N	C	N
MSTRG.13394.2	N	C	N
MSTRG.13394.3	N	C	N
MSTRG.13394.4	N	C	N
MSTRG.134.1	N	N	N
MSTRG.13409.1	N	N	N
MSTRG.13463.17	N	N	N
MSTRG.13468.1	N	N	N
MSTRG.13484.1	N	N	N
MSTRG.13514.1	N	C	N
MSTRG.13518.1	N	N	N
MSTRG.13527.1	N	N	N
MSTRG.13535.1	N	N	N
MSTRG.13536.1	N	N	N
MSTRG.13547.1	N	N	N
MSTRG.13548.1	N	C	N
MSTRG.13551.1	N	N	N
MSTRG.13559.7	N	N	N
MSTRG.13565.44	N	N	N
MSTRG.1357.1	N	N	N
MSTRG.13597.5	N	N	N
MSTRG.13598.1	N	N	N
MSTRG.13598.2	N	N	N
MSTRG.13599.1	N	N	N
MSTRG.136.1	N	N	N
MSTRG.13601.1	N	N	N
MSTRG.13606.1	N	N	N
MSTRG.13606.2	N	N	N
MSTRG.13606.3	N	N	N
MSTRG.13606.4	N	N	N
MSTRG.13637.1	C	C	N
MSTRG.13643.8	N	C	N
MSTRG.1365.1	N	N	N
MSTRG.13661.1	N	N	N
MSTRG.13682.1	N	N	N
MSTRG.13683.1	N	C	N
MSTRG.13683.10	N	N	N
MSTRG.13683.11	N	N	N
MSTRG.13683.2	N	N	N
MSTRG.13683.3	N	N	N
MSTRG.13683.4	N	C	N
MSTRG.13683.5	N	N	N
MSTRG.13683.6	N	N	N
MSTRG.13683.7	N	N	N
MSTRG.13683.8	N	C	N
MSTRG.13683.9	N	N	N
MSTRG.13684.1	N	N	N
MSTRG.13684.2	N	N	N
MSTRG.13684.3	N	N	N
MSTRG.13684.4	N	N	N
MSTRG.13684.5	N	N	N
MSTRG.13684.6	N	N	N
MSTRG.13685.1	N	N	N
MSTRG.13685.2	N	N	N
MSTRG.13686.1	N	N	N
MSTRG.137.1	N	N	N
MSTRG.13700.1	N	C	N
MSTRG.13713.1	N	N	N
MSTRG.13713.2	N	N	N
MSTRG.13713.3	N	N	N
MSTRG.13724.1	N	N	N
MSTRG.13757.1	N	N	N
MSTRG.13757.2	N	N	N
MSTRG.1376.1	N	C	C
MSTRG.13782.1	N	N	C
MSTRG.13808.1	N	N	N
MSTRG.13808.2	N	N	N
MSTRG.13813.1	N	N	N
MSTRG.13824.1	N	N	N
MSTRG.13825.1	C	C	N
MSTRG.13831.1	N	N	N
MSTRG.13875.1	N	N	N
MSTRG.1388.1	N	N	N
MSTRG.13899.1	N	C	C
MSTRG.1392.2	N	N	N
MSTRG.13940.1	N	N	N
MSTRG.13952.1	N	N	N
MSTRG.13961.3	N	C	N
MSTRG.13962.1	N	N	N
MSTRG.13982.1	N	N	N
MSTRG.1399.1	N	N	N
MSTRG.14046.1	N	C	N
MSTRG.14048.2	N	N	N
MSTRG.1407.1	N	N	N
MSTRG.14079.1	N	N	N
MSTRG.14083.1	N	N	N
MSTRG.14094.1	N	N	N
MSTRG.14104.1	N	C	N
MSTRG.14105.4	N	C	N
MSTRG.14105.5	N	C	N
MSTRG.14105.7	N	N	N
MSTRG.14107.1	N	N	N
MSTRG.14111.1	C	C	N
MSTRG.14167.1	N	N	N
MSTRG.14168.1	N	N	N
MSTRG.14176.3	N	N	N
MSTRG.142.1	N	C	N
MSTRG.14225.1	N	C	N
MSTRG.14225.2	N	C	N
MSTRG.14225.3	C	C	C
MSTRG.14225.4	N	C	N
MSTRG.14225.5	N	C	N
MSTRG.14232.1	N	N	N
MSTRG.14232.2	N	N	N
MSTRG.14232.3	N	N	N
MSTRG.14232.4	N	N	N
MSTRG.14232.5	N	N	N
MSTRG.14232.6	N	N	N
MSTRG.14247.9	N	N	N
MSTRG.14256.1	N	N	N
MSTRG.14288.1	N	N	N
MSTRG.1430.13	N	C	N
MSTRG.1430.15	N	C	N
MSTRG.1430.16	N	C	N
MSTRG.1430.2	N	C	N
MSTRG.1430.3	N	C	N
MSTRG.1430.6	N	C	N
MSTRG.1430.9	N	C	N
MSTRG.1431.1	N	C	N
MSTRG.14313.1	N	N	N
MSTRG.1432.1	N	N	N
MSTRG.14344.3	N	C	N
MSTRG.14345.1	N	N	N
MSTRG.14346.1	N	N	N
MSTRG.14354.5	N	N	N
MSTRG.14362.1	N	N	N
MSTRG.14369.1	N	C	N
MSTRG.14370.1	N	N	N
MSTRG.14372.1	N	N	N
MSTRG.14373.1	N	N	N
MSTRG.14373.2	N	N	N
MSTRG.14376.1	N	N	N
MSTRG.14394.1	N	N	N
MSTRG.14395.2	N	N	N
MSTRG.14411.1	N	N	N
MSTRG.14412.1	N	N	N
MSTRG.1442.1	N	N	N
MSTRG.14422.1	N	N	N
MSTRG.14423.1	N	C	N
MSTRG.14428.1	N	N	N
MSTRG.14443.1	N	N	N
MSTRG.14454.1	N	N	C
MSTRG.14464.2	N	C	N
MSTRG.14471.1	N	N	N
MSTRG.14472.1	N	N	N
MSTRG.14473.1	N	N	N
MSTRG.14474.1	N	N	N
MSTRG.1450.3	N	N	C
MSTRG.1451.1	N	N	N
MSTRG.1451.2	N	N	N
MSTRG.1451.3	N	N	N
MSTRG.1453.1	C	C	N
MSTRG.1453.2	C	C	N
MSTRG.14537.1	N	C	N
MSTRG.14538.3	N	N	N
MSTRG.14547.1	N	N	N
MSTRG.1455.1	N	N	N
MSTRG.1455.2	N	N	N
MSTRG.14556.1	N	N	N
MSTRG.14556.2	N	N	N
MSTRG.14556.3	N	N	N
MSTRG.1456.1	N	N	N
MSTRG.14573.1	N	N	N
MSTRG.14573.2	N	N	N
MSTRG.14573.3	N	N	N
MSTRG.14573.4	N	N	N
MSTRG.14577.1	N	C	N
MSTRG.14587.1	N	C	N
MSTRG.14588.1	N	C	N
MSTRG.1460.1	N	N	N
MSTRG.14635.11	N	N	N
MSTRG.14635.12	N	N	N
MSTRG.14635.13	N	N	N
MSTRG.14646.1	N	N	N
MSTRG.1471.1	N	N	N
MSTRG.14711.1	N	N	N
MSTRG.14732.1	N	N	N
MSTRG.14737.1	N	N	N
MSTRG.14738.2	N	N	N
MSTRG.14780.1	N	N	C
MSTRG.1483.7	N	C	N
MSTRG.14830.1	N	N	N
MSTRG.1484.1	N	N	N
MSTRG.1484.2	N	N	N
MSTRG.14845.1	N	N	N
MSTRG.14846.1	N	C	N
MSTRG.14848.1	N	C	N
MSTRG.1485.1	N	N	N
MSTRG.14861.1	N	N	N
MSTRG.14864.1	N	N	N
MSTRG.14888.1	N	N	N
MSTRG.14888.2	N	N	N
MSTRG.1489.1	N	C	N
MSTRG.14899.1	N	N	N
MSTRG.14900.1	N	N	N
MSTRG.14905.1	N	N	N
MSTRG.14936.1	N	N	N
MSTRG.14938.1	N	C	N
MSTRG.14948.1	N	N	N
MSTRG.14989.1	N	N	N
MSTRG.14990.1	N	N	N
MSTRG.15001.1	N	N	N
MSTRG.15096.1	N	C	C
MSTRG.15096.2	N	C	C
MSTRG.15097.1	N	N	N
MSTRG.15097.10	N	C	N
MSTRG.15097.2	N	C	N
MSTRG.15097.3	N	C	N
MSTRG.15097.4	N	C	N
MSTRG.15097.5	N	C	N
MSTRG.15097.6	N	N	N
MSTRG.15097.7	N	N	N
MSTRG.15097.8	N	C	N
MSTRG.15097.9	N	C	N
MSTRG.15103.1	N	N	N
MSTRG.15110.1	N	N	C
MSTRG.15111.6	N	C	N
MSTRG.15111.7	N	C	N
MSTRG.15111.9	N	N	N
MSTRG.15112.1	N	N	N
MSTRG.15113.1	N	N	N
MSTRG.15114.1	N	N	N
MSTRG.15115.1	N	N	N
MSTRG.15116.1	N	N	N
MSTRG.15130.1	N	N	N
MSTRG.15132.1	N	N	N
MSTRG.15135.1	N	N	N
MSTRG.15147.1	N	N	N
MSTRG.15153.1	N	C	N
MSTRG.15153.2	N	C	N
MSTRG.15158.1	N	N	N
MSTRG.15160.1	N	N	N
MSTRG.15170.1	N	N	N
MSTRG.15170.2	N	C	N
MSTRG.15170.3	N	C	N
MSTRG.15170.4	N	C	N
MSTRG.15170.5	N	N	N
MSTRG.15175.1	N	N	N
MSTRG.15201.1	N	N	N
MSTRG.15205.1	N	C	N
MSTRG.15205.2	N	C	N
MSTRG.15205.3	N	C	N
MSTRG.15205.4	N	C	N
MSTRG.15221.1	N	N	N
MSTRG.15237.2	N	N	N
MSTRG.15238.1	N	N	N
MSTRG.15239.1	N	C	N
MSTRG.15263.1	N	N	N
MSTRG.15349.1	N	C	C
MSTRG.15368.2	N	N	N
MSTRG.15368.3	N	N	N
MSTRG.15370.1	N	N	N
MSTRG.15377.1	N	N	N
MSTRG.15428.2	N	N	N
MSTRG.15450.1	N	C	N
MSTRG.15453.1	N	N	N
MSTRG.15464.1	N	N	N
MSTRG.15490.1	N	C	N
MSTRG.15513.1	C	C	C
MSTRG.15526.1	N	N	N
MSTRG.15528.1	N	N	N
MSTRG.15528.2	N	N	N
MSTRG.15530.1	N	N	N
MSTRG.15608.1	C	C	N
MSTRG.15608.2	C	C	N
MSTRG.15641.3	N	N	N
MSTRG.15643.1	N	N	N
MSTRG.15644.1	N	N	N
MSTRG.15653.1	N	N	N
MSTRG.15661.6	N	N	N
MSTRG.15663.1	N	N	N
MSTRG.15665.1	N	N	N
MSTRG.15680.3	N	N	N
MSTRG.157.2	N	C	N
MSTRG.15748.1	N	N	N
MSTRG.15763.1	N	N	N
MSTRG.15769.1	N	N	N
MSTRG.15776.1	N	N	N
MSTRG.15782.1	N	N	N
MSTRG.15782.2	N	N	N
MSTRG.15798.1	N	N	N
MSTRG.15813.1	N	N	N
MSTRG.15813.2	N	N	N
MSTRG.15813.3	N	N	N
MSTRG.15828.1	N	N	N
MSTRG.15831.1	N	N	N
MSTRG.15834.1	N	N	N
MSTRG.15862.1	N	C	N
MSTRG.15867.1	N	N	C
MSTRG.15869.1	C	C	C
MSTRG.15875.1	C	C	N
MSTRG.15875.2	C	C	N
MSTRG.15879.1	N	N	N
MSTRG.159.1	N	C	N
MSTRG.15914.1	N	N	N
MSTRG.15921.1	N	N	N
MSTRG.15927.1	N	N	N
MSTRG.15961.1	N	N	N
MSTRG.15995.1	N	N	N
MSTRG.16006.4	N	N	N
MSTRG.16007.1	N	N	N
MSTRG.16007.2	N	N	N
MSTRG.16027.26	N	C	N
MSTRG.16027.27	N	C	N
MSTRG.16027.28	N	C	N
MSTRG.16028.1	N	N	N
MSTRG.16031.1	N	N	N
MSTRG.16064.1	N	N	N
MSTRG.16065.1	N	N	N
MSTRG.16083.1	C	C	N
MSTRG.16083.2	C	C	N
MSTRG.16090.5	N	C	N
MSTRG.16090.6	N	C	N
MSTRG.16091.1	N	N	N
MSTRG.16092.1	N	N	N
MSTRG.16097.1	N	N	N
MSTRG.16108.1	N	N	N
MSTRG.16113.1	N	C	C
MSTRG.16162.1	N	N	N
MSTRG.16164.1	N	N	N
MSTRG.16165.1	N	N	N
MSTRG.1619.29	N	N	N
MSTRG.1619.3	N	N	N
MSTRG.16200.1	N	N	N
MSTRG.16203.1	N	N	N
MSTRG.16205.1	N	N	N
MSTRG.16217.1	N	N	N
MSTRG.16219.8	N	C	N
MSTRG.16220.1	N	N	N
MSTRG.16234.1	N	N	N
MSTRG.16234.2	N	N	N
MSTRG.16235.1	N	N	N
MSTRG.16235.2	N	N	N
MSTRG.16235.3	N	N	N
MSTRG.16241.1	C	C	N
MSTRG.16248.1	N	C	N
MSTRG.16250.1	N	N	N
MSTRG.16258.10	N	N	N
MSTRG.16265.1	N	N	C
MSTRG.1627.1	N	N	N
MSTRG.1627.10	C	C	C
MSTRG.1627.2	N	N	N
MSTRG.1627.3	N	N	N
MSTRG.1627.4	N	N	N
MSTRG.1627.5	N	N	N
MSTRG.1627.6	N	N	N
MSTRG.1627.7	N	C	N
MSTRG.1627.8	N	N	N
MSTRG.1627.9	N	N	N
MSTRG.16275.1	N	C	N
MSTRG.16279.1	N	N	N
MSTRG.16303.1	N	N	N
MSTRG.16303.2	N	N	N
MSTRG.16306.1	N	N	N
MSTRG.1633.1	N	N	N
MSTRG.16369.1	N	N	N
MSTRG.16383.1	N	N	N
MSTRG.16393.1	N	N	N
MSTRG.16394.1	N	N	N
MSTRG.16395.8	N	N	N
MSTRG.164.1	N	N	N
MSTRG.16402.1	N	N	N
MSTRG.16413.5	N	N	N
MSTRG.16420.1	N	N	N
MSTRG.16420.2	N	N	N
MSTRG.16424.1	N	N	N
MSTRG.16439.1	N	N	N
MSTRG.16455.1	N	C	N
MSTRG.16463.1	N	N	N
MSTRG.1647.1	N	C	N
MSTRG.1647.10	N	N	N
MSTRG.1647.11	N	C	N
MSTRG.1647.12	N	N	N
MSTRG.1647.13	N	N	N
MSTRG.1647.19	N	N	N
MSTRG.1647.2	N	N	N
MSTRG.1647.3	N	C	N
MSTRG.1647.4	N	N	N
MSTRG.1647.5	N	N	N
MSTRG.1647.7	N	N	N
MSTRG.1647.8	N	C	N
MSTRG.1647.9	N	N	N
MSTRG.16507.2	N	C	C
MSTRG.16507.3	N	C	C
MSTRG.16507.5	N	C	C
MSTRG.16508.1	N	N	N
MSTRG.16525.1	N	N	N
MSTRG.16536.1	N	N	N
MSTRG.16540.1	N	N	N
MSTRG.16551.1	N	N	N
MSTRG.16564.1	N	C	N
MSTRG.16564.2	N	C	N
MSTRG.16572.1	N	N	N
MSTRG.16579.1	N	N	N
MSTRG.16585.1	N	N	N
MSTRG.16590.1	N	N	N
MSTRG.1662.1	N	C	N
MSTRG.16650.1	N	C	N
MSTRG.16651.1	N	N	N
MSTRG.16661.1	N	N	N
MSTRG.16662.1	N	N	N
MSTRG.16663.1	N	N	N
MSTRG.16668.1	N	N	N
MSTRG.16686.1	N	N	N
MSTRG.16697.1	N	N	N
MSTRG.16703.1	N	N	N
MSTRG.16704.1	N	C	C
MSTRG.16723.1	N	N	N
MSTRG.16727.1	N	N	N
MSTRG.16728.1	N	N	N
MSTRG.16758.5	N	N	N
MSTRG.16792.2	N	C	N
MSTRG.16792.3	N	C	N
MSTRG.16800.2	N	N	N
MSTRG.16800.3	N	N	N
MSTRG.16803.1	N	N	N
MSTRG.16804.1	N	C	N
MSTRG.16804.2	N	C	N
MSTRG.16804.3	C	C	N
MSTRG.16804.4	N	N	N
MSTRG.16804.5	C	C	N
MSTRG.16804.6	C	C	N
MSTRG.16804.7	C	C	N
MSTRG.16804.8	N	C	N
MSTRG.16817.1	N	N	N
MSTRG.1682.1	N	N	N
MSTRG.16824.1	N	N	N
MSTRG.16825.1	N	C	N
MSTRG.16849.1	N	C	C
MSTRG.1688.1	N	C	N
MSTRG.16912.1	N	N	N
MSTRG.16937.1	N	N	N
MSTRG.16952.1	N	N	N
MSTRG.16971.1	N	C	N
MSTRG.16971.2	N	C	N
MSTRG.16982.1	N	N	N
MSTRG.170.1	N	C	N
MSTRG.17006.1	N	N	N
MSTRG.17006.2	N	N	N
MSTRG.1704.1	N	N	N
MSTRG.17047.1	N	N	N
MSTRG.17052.1	C	C	N
MSTRG.17055.1	N	N	N
MSTRG.17064.1	N	N	N
MSTRG.17069.1	N	C	N
MSTRG.17072.1	C	C	C
MSTRG.17075.1	C	C	C
MSTRG.17088.1	N	N	N
MSTRG.17091.2	C	C	N
MSTRG.171.5	N	N	N
MSTRG.17114.1	N	N	N
MSTRG.17125.1	N	N	N
MSTRG.17139.1	N	C	N
MSTRG.17169.1	N	N	N
MSTRG.17169.2	N	N	N
MSTRG.17169.3	N	N	N
MSTRG.17170.1	N	N	N
MSTRG.1721.1	N	C	N
MSTRG.1721.2	N	N	N
MSTRG.1721.3	N	N	N
MSTRG.1721.4	N	N	N
MSTRG.17216.1	N	C	N
MSTRG.17216.2	N	N	N
MSTRG.17240.1	N	N	N
MSTRG.17240.2	N	N	N
MSTRG.17243.1	N	C	N
MSTRG.17258.1	N	C	N
MSTRG.17263.1	N	N	N
MSTRG.17301.1	N	C	N
MSTRG.17305.1	N	N	N
MSTRG.17319.1	N	C	C
MSTRG.17337.1	N	C	N
MSTRG.17346.1	N	N	N
MSTRG.17348.1	N	N	N
MSTRG.17356.1	N	C	N
MSTRG.17360.1	N	C	N
MSTRG.17363.1	N	C	C
MSTRG.17364.1	N	C	N
MSTRG.17369.1	N	N	N
MSTRG.17369.2	N	N	N
MSTRG.17369.3	N	N	N
MSTRG.17387.1	N	C	N
MSTRG.17387.2	N	C	N
MSTRG.17396.1	N	C	N
MSTRG.17408.1	N	N	N
MSTRG.1741.1	N	N	N
MSTRG.1741.2	N	N	N
MSTRG.1741.3	N	N	N
MSTRG.17411.1	N	C	C
MSTRG.17415.1	N	C	N
MSTRG.17420.1	N	C	N
MSTRG.17426.1	N	C	N
MSTRG.17454.1	N	N	N
MSTRG.17457.1	N	C	N
MSTRG.17457.2	N	C	N
MSTRG.17457.3	N	C	N
MSTRG.17457.4	N	C	N
MSTRG.17472.1	N	C	C
MSTRG.17474.1	N	C	N
MSTRG.17475.1	N	C	N
MSTRG.17480.1	N	N	N
MSTRG.17481.1	N	N	N
MSTRG.17481.2	N	N	N
MSTRG.17487.1	N	C	C
MSTRG.17489.1	N	C	N
MSTRG.17501.1	N	C	N
MSTRG.17501.2	N	C	N
MSTRG.17501.3	N	C	N
MSTRG.17523.1	C	C	N
MSTRG.17525.1	N	N	N
MSTRG.17592.1	N	C	C
MSTRG.17592.2	N	C	C
MSTRG.17606.1	N	C	N
MSTRG.17652.1	N	C	N
MSTRG.17668.1	N	C	C
MSTRG.17669.1	N	C	N
MSTRG.17672.1	N	N	N
MSTRG.17673.2	N	N	N
MSTRG.1768.13	N	C	N
MSTRG.1768.16	N	C	N
MSTRG.17681.1	N	N	N
MSTRG.17681.2	N	N	N
MSTRG.17685.1	N	C	C
MSTRG.1769.1	N	C	N
MSTRG.17692.1	N	C	N
MSTRG.17693.1	N	C	N
MSTRG.17695.1	N	C	N
MSTRG.17708.1	N	C	N
MSTRG.17708.2	N	C	N
MSTRG.17708.3	N	C	N
MSTRG.17710.1	N	C	C
MSTRG.17727.1	N	N	N
MSTRG.17765.1	C	C	N
MSTRG.17765.2	C	C	N
MSTRG.17768.1	N	C	N
MSTRG.17769.1	N	C	C
MSTRG.17769.2	N	C	C
MSTRG.17777.1	C	C	N
MSTRG.1778.1	N	N	N
MSTRG.17781.1	N	C	N
MSTRG.17797.1	N	N	N
MSTRG.17801.1	N	C	N
MSTRG.17817.1	N	C	C
MSTRG.17830.1	N	N	N
MSTRG.17844.1	N	N	N
MSTRG.1786.1	N	N	N
MSTRG.1786.2	N	N	N
MSTRG.17860.1	C	C	N
MSTRG.17874.1	N	C	N
MSTRG.17876.1	N	N	N
MSTRG.17876.2	C	N	N
MSTRG.17883.1	N	C	N
MSTRG.17885.1	C	C	N
MSTRG.17887.1	N	C	N
MSTRG.17893.1	N	C	C
MSTRG.17903.1	N	C	N
MSTRG.17911.1	N	N	N
MSTRG.17915.2	N	C	N
MSTRG.17929.1	N	C	N
MSTRG.17937.1	C	C	N
MSTRG.17941.1	N	C	C
MSTRG.17942.1	N	C	N
MSTRG.17972.1	C	C	N
MSTRG.17972.2	C	C	N
MSTRG.17972.3	C	C	N
MSTRG.17975.1	N	C	N
MSTRG.17996.1	N	C	C
MSTRG.18008.1	N	N	N
MSTRG.18008.2	N	N	N
MSTRG.18012.1	N	C	N
MSTRG.18019.1	N	N	N
MSTRG.18019.2	N	N	N
MSTRG.18022.1	N	N	N
MSTRG.18023.1	N	N	N
MSTRG.18028.1	N	C	N
MSTRG.18037.1	C	C	N
MSTRG.18037.2	N	C	N
MSTRG.18037.3	N	C	N
MSTRG.18044.1	N	N	N
MSTRG.18052.1	C	C	N
MSTRG.18052.2	C	C	N
MSTRG.18056.1	N	C	N
MSTRG.18056.2	N	C	N
MSTRG.18056.3	N	C	N
MSTRG.18057.1	N	N	N
MSTRG.18057.2	N	N	N
MSTRG.18057.3	N	N	N
MSTRG.18057.4	N	N	N
MSTRG.18057.5	N	N	N
MSTRG.18066.1	N	C	N
MSTRG.18078.1	N	C	C
MSTRG.18103.1	N	C	N
MSTRG.1811.1	N	N	N
MSTRG.18111.1	N	N	N
MSTRG.18112.1	N	C	N
MSTRG.18112.2	N	C	N
MSTRG.18118.1	N	C	N
MSTRG.18119.1	N	C	N
MSTRG.18131.1	N	C	N
MSTRG.18133.1	C	C	N
MSTRG.18139.1	N	N	N
MSTRG.18141.1	N	N	N
MSTRG.18145.1	N	C	N
MSTRG.18152.1	N	C	C
MSTRG.18153.1	N	C	N
MSTRG.18169.1	C	C	C
MSTRG.18171.1	N	N	N
MSTRG.18171.2	N	C	N
MSTRG.18171.3	N	N	N
MSTRG.18171.4	N	C	N
MSTRG.18171.5	N	N	N
MSTRG.18172.1	N	N	N
MSTRG.18172.2	N	N	N
MSTRG.18177.1	C	C	C
MSTRG.18178.1	N	C	C
MSTRG.18178.3	N	C	C
MSTRG.18180.1	N	N	N
MSTRG.18181.1	C	C	C
MSTRG.18189.1	N	C	N
MSTRG.182.1	N	N	N
MSTRG.18207.1	N	C	N
MSTRG.18210.1	N	C	C
MSTRG.18211.1	N	C	C
MSTRG.18215.1	N	N	N
MSTRG.18218.2	N	N	N
MSTRG.18230.1	N	N	N
MSTRG.18243.1	C	C	C
MSTRG.18244.1	N	C	N
MSTRG.18246.1	N	C	C
MSTRG.18252.1	N	C	N
MSTRG.18253.1	C	C	N
MSTRG.18253.2	C	C	N
MSTRG.18253.3	C	C	N
MSTRG.18269.1	N	C	N
MSTRG.18282.1	N	C	N
MSTRG.18284.1	N	N	N
MSTRG.18284.2	N	N	N
MSTRG.18287.1	N	C	N
MSTRG.18288.1	N	C	C
MSTRG.18291.1	N	N	N
MSTRG.18298.1	N	C	N
MSTRG.18314.1	N	C	C
MSTRG.18317.1	C	C	C
MSTRG.18326.1	N	C	N
MSTRG.18350.1	N	C	N
MSTRG.18351.1	N	C	N
MSTRG.18353.1	N	C	N
MSTRG.18355.1	N	C	N
MSTRG.18372.1	N	N	N
MSTRG.1838.1	N	N	N
MSTRG.18387.1	N	N	N
MSTRG.18390.1	N	N	N
MSTRG.18390.2	N	N	N
MSTRG.18398.1	N	C	N
MSTRG.18400.2	N	N	N
MSTRG.18401.1	N	C	N
MSTRG.18409.1	N	C	N
MSTRG.18413.1	N	C	N
MSTRG.18413.2	N	C	N
MSTRG.18428.1	N	C	N
MSTRG.18428.2	N	C	N
MSTRG.18437.1	N	C	C
MSTRG.18440.1	N	N	N
MSTRG.18440.2	N	N	N
MSTRG.18451.1	C	C	C
MSTRG.18468.1	C	C	N
MSTRG.18482.1	C	C	N
MSTRG.18494.1	N	C	N
MSTRG.18495.1	N	C	N
MSTRG.185.13	N	N	N
MSTRG.185.14	C	C	N
MSTRG.185.15	N	C	N
MSTRG.18511.1	N	N	N
MSTRG.18515.1	N	C	N
MSTRG.18515.2	N	C	N
MSTRG.18515.4	N	N	N
MSTRG.18518.1	N	C	C
MSTRG.18525.1	N	C	N
MSTRG.18532.1	C	C	N
MSTRG.18536.1	C	C	N
MSTRG.18536.2	N	C	N
MSTRG.18570.1	N	C	C
MSTRG.18586.1	N	N	N
MSTRG.18587.1	N	C	C
MSTRG.186.1	N	N	N
MSTRG.18631.1	N	C	N
MSTRG.18684.1	N	C	N
MSTRG.187.1	N	C	N
MSTRG.1871.1	N	N	N
MSTRG.18714.1	C	C	C
MSTRG.18722.1	N	C	N
MSTRG.18725.1	N	C	N
MSTRG.1874.1	N	N	N
MSTRG.18742.1	N	C	N
MSTRG.18745.1	N	C	N
MSTRG.18752.2	N	N	N
MSTRG.18754.1	N	N	N
MSTRG.18777.1	N	C	C
MSTRG.18798.1	N	C	C
MSTRG.188.1	N	N	N
MSTRG.18800.1	N	C	N
MSTRG.18803.1	N	C	N
MSTRG.18811.1	N	C	C
MSTRG.18818.2	N	C	N
MSTRG.18820.1	C	C	N
MSTRG.18822.1	N	N	N
MSTRG.18834.1	N	C	N
MSTRG.18838.1	N	C	N
MSTRG.18842.1	N	C	N
MSTRG.18848.1	C	C	N
MSTRG.18854.1	N	C	N
MSTRG.18858.1	N	N	N
MSTRG.18863.1	N	C	C
MSTRG.1887.1	N	N	N
MSTRG.1887.2	N	N	N
MSTRG.18871.1	C	C	N
MSTRG.18880.1	N	C	C
MSTRG.18899.1	N	C	C
MSTRG.18907.1	N	N	N
MSTRG.18916.1	C	C	C
MSTRG.18936.1	C	C	C
MSTRG.18968.1	C	C	N
MSTRG.18975.1	N	C	N
MSTRG.18976.1	N	C	C
MSTRG.18984.1	C	C	C
MSTRG.18988.1	N	C	N
MSTRG.18988.2	N	C	N
MSTRG.19011.1	N	N	N
MSTRG.19015.1	C	C	C
MSTRG.19019.1	N	N	N
MSTRG.19021.2	N	N	N
MSTRG.19027.1	N	C	N
MSTRG.19028.1	C	C	N
MSTRG.19038.1	N	C	N
MSTRG.19047.1	N	C	N
MSTRG.1905.1	N	C	N
MSTRG.1905.2	N	N	N
MSTRG.1905.3	N	N	N
MSTRG.1905.4	N	N	N
MSTRG.19060.1	N	C	C
MSTRG.19063.1	N	C	C
MSTRG.19067.1	N	C	C
MSTRG.19096.1	N	C	C
MSTRG.19096.2	N	C	N
MSTRG.19098.1	N	C	C
MSTRG.19099.1	N	N	N
MSTRG.19099.2	N	N	N
MSTRG.19099.3	N	N	N
MSTRG.19105.1	N	C	C
MSTRG.19118.1	C	C	N
MSTRG.19129.1	N	C	C
MSTRG.19133.1	N	C	C
MSTRG.19135.1	N	C	C
MSTRG.19138.1	N	C	N
MSTRG.19140.1	N	C	N
MSTRG.19145.1	N	C	C
MSTRG.19146.1	N	C	C
MSTRG.19149.1	N	C	N
MSTRG.19150.1	N	C	C
MSTRG.19153.1	C	C	N
MSTRG.19157.1	N	C	N
MSTRG.19162.1	C	C	N
MSTRG.19165.1	N	C	C
MSTRG.19167.1	N	C	N
MSTRG.19191.1	N	C	C
MSTRG.19198.1	N	C	N
MSTRG.19214.1	N	C	N
MSTRG.19221.1	N	C	N
MSTRG.19222.1	N	C	N
MSTRG.19224.1	N	C	C
MSTRG.19225.1	N	C	C
MSTRG.19228.1	N	N	C
MSTRG.19229.1	N	C	N
MSTRG.1923.16	C	C	N
MSTRG.19240.1	N	C	C
MSTRG.19257.1	N	N	N
MSTRG.1926.1	N	N	N
MSTRG.1926.2	N	N	N
MSTRG.19264.1	N	N	N
MSTRG.19271.1	N	C	N
MSTRG.19275.1	C	C	N
MSTRG.19283.1	N	N	N
MSTRG.19301.1	N	C	N
MSTRG.19304.1	N	C	C
MSTRG.19305.1	N	N	N
MSTRG.19312.1	C	C	N
MSTRG.19312.2	N	C	N
MSTRG.19316.1	N	C	N
MSTRG.19328.2	N	C	N
MSTRG.1933.1	N	N	N
MSTRG.19343.1	N	N	N
MSTRG.19344.3	N	N	N
MSTRG.19358.1	N	C	N
MSTRG.19358.2	N	C	N
MSTRG.19359.1	N	C	N
MSTRG.19372.1	N	N	N
MSTRG.19382.1	N	N	N
MSTRG.1939.1	N	N	N
MSTRG.1939.2	N	N	N
MSTRG.1939.3	N	C	N
MSTRG.19404.1	N	N	N
MSTRG.19409.1	N	N	N
MSTRG.19414.1	N	N	N
MSTRG.19414.2	N	N	N
MSTRG.19414.3	N	N	N
MSTRG.19416.1	N	C	N
MSTRG.19433.7	C	C	N
MSTRG.19441.1	N	N	N
MSTRG.19441.2	N	N	N
MSTRG.19458.1	N	N	N
MSTRG.19461.1	N	N	N
MSTRG.19480.1	N	N	N
MSTRG.19514.1	C	C	N
MSTRG.19514.2	N	C	N
MSTRG.19514.3	C	C	N
MSTRG.19527.1	N	N	N
MSTRG.19558.1	N	N	N
MSTRG.19563.1	N	N	N
MSTRG.19576.1	N	N	N
MSTRG.19591.1	N	N	N
MSTRG.19592.1	N	N	N
MSTRG.19641.1	N	N	N
MSTRG.19650.1	N	N	N
MSTRG.19659.1	N	N	N
MSTRG.19687.6	N	N	N
MSTRG.19712.1	N	N	N
MSTRG.19714.4	N	N	N
MSTRG.19725.1	N	N	N
MSTRG.19744.1	N	N	N
MSTRG.19824.1	N	N	N
MSTRG.19841.1	N	N	N
MSTRG.19855.1	N	N	N
MSTRG.19867.2	N	N	N
MSTRG.19873.2	N	N	N
MSTRG.1988.1	N	C	N
MSTRG.19887.1	N	N	N
MSTRG.19907.1	N	C	N
MSTRG.19934.2	N	N	N
MSTRG.19935.1	N	N	N
MSTRG.19938.1	N	N	N
MSTRG.19948.1	N	N	N
MSTRG.19986.1	N	C	C
MSTRG.20014.1	N	C	C
MSTRG.20014.2	N	C	N
MSTRG.20014.3	N	C	C
MSTRG.20015.1	N	N	N
MSTRG.20017.1	N	N	N
MSTRG.20018.1	C	C	C
MSTRG.20020.1	N	C	N
MSTRG.20027.4	N	N	N
MSTRG.20038.1	N	C	C
MSTRG.20038.2	C	C	C
MSTRG.20060.1	N	N	N
MSTRG.20062.1	N	N	N
MSTRG.20099.1	N	C	N
MSTRG.20103.1	N	N	N
MSTRG.20105.1	N	N	N
MSTRG.20121.1	N	N	N
MSTRG.20129.1	N	C	N
MSTRG.20129.4	N	C	N
MSTRG.20130.1	N	N	N
MSTRG.20130.2	N	N	N
MSTRG.20131.1	N	N	C
MSTRG.20134.1	N	N	N
MSTRG.20156.1	N	N	N
MSTRG.20160.1	N	N	N
MSTRG.20163.1	N	N	N
MSTRG.20166.1	N	N	N
MSTRG.20183.1	N	N	N
MSTRG.20198.6	N	C	N
MSTRG.20198.7	N	C	N
MSTRG.20199.1	N	N	N
MSTRG.20207.1	N	N	N
MSTRG.2022.1	N	C	N
MSTRG.20231.1	N	N	N
MSTRG.20246.9	N	N	N
MSTRG.2025.1	N	N	N
MSTRG.2025.2	N	N	N
MSTRG.2025.3	N	N	N
MSTRG.20258.1	N	N	N
MSTRG.2026.1	N	N	N
MSTRG.20269.1	N	N	N
MSTRG.20269.2	N	N	N
MSTRG.20271.1	N	N	N
MSTRG.20272.1	N	N	N
MSTRG.2030.1	N	C	N
MSTRG.2030.2	N	C	N
MSTRG.2031.3	N	N	N
MSTRG.20321.1	N	C	C
MSTRG.20321.2	N	C	C
MSTRG.20321.3	N	C	C
MSTRG.20321.4	N	C	C
MSTRG.20321.5	N	C	C
MSTRG.20321.6	N	C	C
MSTRG.20321.7	N	C	C
MSTRG.20321.8	N	C	C
MSTRG.20322.2	N	C	N
MSTRG.20323.1	N	N	N
MSTRG.20327.2	N	N	N
MSTRG.20327.3	N	N	N
MSTRG.20327.4	N	N	N
MSTRG.20327.5	N	N	N
MSTRG.20330.1	N	N	N
MSTRG.20358.1	N	C	N
MSTRG.2037.1	N	N	N
MSTRG.20390.1	N	N	N
MSTRG.20390.2	N	N	N
MSTRG.20402.1	N	C	N
MSTRG.20418.1	N	N	N
MSTRG.20419.1	N	C	N
MSTRG.20419.2	N	C	N
MSTRG.20419.3	N	C	N
MSTRG.2042.1	N	N	N
MSTRG.2043.1	N	N	N
MSTRG.20441.1	N	N	N
MSTRG.20441.2	N	N	N
MSTRG.20441.3	N	N	N
MSTRG.20466.1	N	N	N
MSTRG.20467.1	N	C	N
MSTRG.20467.2	N	C	N
MSTRG.20467.3	N	C	N
MSTRG.20489.1	N	N	N
MSTRG.20504.1	N	N	N
MSTRG.20509.1	N	N	N
MSTRG.20510.1	N	N	N
MSTRG.20533.1	N	N	N
MSTRG.20541.1	N	N	N
MSTRG.20541.2	N	N	N
MSTRG.20541.3	N	N	N
MSTRG.20561.1	N	N	N
MSTRG.20561.2	N	N	N
MSTRG.2081.1	N	C	N
MSTRG.2084.1	N	N	N
MSTRG.2091.1	N	N	N
MSTRG.2100.1	N	N	N
MSTRG.211.1	N	N	N
MSTRG.214.1	N	N	N
MSTRG.214.2	N	C	N
MSTRG.215.1	N	N	N
MSTRG.2167.1	N	N	N
MSTRG.2169.1	N	N	N
MSTRG.217.1	N	N	N
MSTRG.2182.1	N	N	N
MSTRG.2189.1	N	N	N
MSTRG.22.1	N	C	N
MSTRG.2203.1	N	N	N
MSTRG.2205.1	C	N	N
MSTRG.2205.2	C	N	N
MSTRG.221.1	N	N	N
MSTRG.2217.1	N	N	N
MSTRG.2220.1	N	C	N
MSTRG.2221.1	N	N	N
MSTRG.2226.1	N	N	N
MSTRG.2226.2	N	N	N
MSTRG.2226.3	N	N	N
MSTRG.2231.1	N	N	N
MSTRG.2232.1	N	C	N
MSTRG.2232.2	N	N	N
MSTRG.2235.1	N	C	N
MSTRG.2235.2	N	N	N
MSTRG.2239.1	N	C	N
MSTRG.2242.1	N	C	N
MSTRG.2263.1	C	C	N
MSTRG.2264.1	N	N	N
MSTRG.2277.1	N	N	N
MSTRG.2278.1	N	C	N
MSTRG.2279.1	N	C	N
MSTRG.2280.1	N	N	N
MSTRG.2280.2	N	N	N
MSTRG.2282.1	N	N	N
MSTRG.2286.1	N	N	N
MSTRG.2323.1	N	N	N
MSTRG.2328.1	N	N	N
MSTRG.2329.1	N	N	N
MSTRG.2333.1	N	N	N
MSTRG.2336.1	N	N	N
MSTRG.2338.1	N	N	N
MSTRG.2339.1	N	N	N
MSTRG.2350.1	N	N	N
MSTRG.2350.2	N	N	N
MSTRG.2351.1	N	N	N
MSTRG.240.1	N	N	N
MSTRG.2403.2	N	C	N
MSTRG.2423.1	N	N	N
MSTRG.2427.4	N	C	N
MSTRG.2429.1	N	N	N
MSTRG.2456.3	N	N	N
MSTRG.2461.1	N	N	N
MSTRG.2465.1	N	C	N
MSTRG.247.1	N	N	N
MSTRG.247.2	N	N	N
MSTRG.247.3	N	N	N
MSTRG.2470.1	N	C	N
MSTRG.2472.1	N	N	N
MSTRG.2495.1	N	C	N
MSTRG.2510.1	N	N	N
MSTRG.2514.1	N	N	N
MSTRG.252.1	N	N	N
MSTRG.2522.1	N	N	N
MSTRG.2535.1	N	N	N
MSTRG.2546.6	N	N	N
MSTRG.2550.8	N	N	N
MSTRG.2561.1	N	N	N
MSTRG.2572.1	C	C	C
MSTRG.2572.2	C	C	C
MSTRG.2572.3	C	C	C
MSTRG.2572.4	C	C	C
MSTRG.2572.5	C	C	C
MSTRG.2572.6	C	C	C
MSTRG.2572.7	C	C	C
MSTRG.2575.1	N	N	N
MSTRG.2584.1	N	C	N
MSTRG.2584.2	N	N	N
MSTRG.2586.1	N	N	N
MSTRG.2586.2	N	N	N
MSTRG.259.1	N	C	N
MSTRG.2602.1	N	N	N
MSTRG.2604.1	N	N	N
MSTRG.2606.1	N	N	N
MSTRG.2608.1	N	C	N
MSTRG.2616.1	C	N	N
MSTRG.262.1	N	N	N
MSTRG.263.1	N	N	N
MSTRG.263.2	N	N	N
MSTRG.2632.1	N	C	N
MSTRG.2637.1	N	N	N
MSTRG.2685.1	N	N	N
MSTRG.2707.1	N	N	N
MSTRG.2711.1	N	C	N
MSTRG.2711.2	N	C	N
MSTRG.2730.1	N	N	N
MSTRG.2740.1	N	N	N
MSTRG.2743.1	N	N	N
MSTRG.2791.1	N	N	N
MSTRG.2796.1	N	C	C
MSTRG.2796.2	N	C	C
MSTRG.2804.1	N	N	N
MSTRG.2818.1	N	C	N
MSTRG.2821.1	N	C	N
MSTRG.2871.7	N	N	N
MSTRG.2885.1	N	N	N
MSTRG.2885.2	N	N	N
MSTRG.2885.3	N	C	N
MSTRG.2885.4	N	C	N
MSTRG.2885.5	N	C	N
MSTRG.2885.6	N	N	N
MSTRG.2885.7	N	N	N
MSTRG.2885.8	N	C	N
MSTRG.2893.1	N	N	N
MSTRG.2894.1	N	N	N
MSTRG.2942.1	N	N	N
MSTRG.2949.1	N	C	N
MSTRG.296.1	N	C	N
MSTRG.296.2	N	N	N
MSTRG.2972.1	N	C	N
MSTRG.2981.1	N	N	N
MSTRG.2981.2	N	N	N
MSTRG.2981.3	N	N	N
MSTRG.2989.1	N	N	N
MSTRG.30.1	N	N	N
MSTRG.3007.1	N	N	N
MSTRG.3026.1	N	C	N
MSTRG.3032.1	N	N	N
MSTRG.3037.1	N	N	N
MSTRG.3038.1	N	C	N
MSTRG.3047.1	N	N	N
MSTRG.3074.1	N	C	C
MSTRG.3074.2	N	C	C
MSTRG.3080.1	C	C	C
MSTRG.3107.1	N	N	N
MSTRG.315.1	N	N	N
MSTRG.3167.1	N	N	N
MSTRG.3172.1	N	N	N
MSTRG.3185.1	N	N	N
MSTRG.32.1	N	N	N
MSTRG.3204.1	N	N	N
MSTRG.3215.1	C	C	C
MSTRG.3259.3	N	N	N
MSTRG.3259.4	N	N	N
MSTRG.327.1	N	N	N
MSTRG.3276.1	N	N	N
MSTRG.3276.2	N	N	N
MSTRG.328.1	N	N	N
MSTRG.3295.1	N	C	N
MSTRG.3302.9	N	N	N
MSTRG.331.4	N	N	N
MSTRG.3335.1	N	N	N
MSTRG.3337.1	N	N	N
MSTRG.3338.1	N	N	N
MSTRG.3338.2	N	N	N
MSTRG.3342.1	N	N	N
MSTRG.3352.1	N	C	C
MSTRG.3383.10	N	N	N
MSTRG.3390.1	N	N	N
MSTRG.3390.2	N	N	N
MSTRG.3424.1	N	N	N
MSTRG.3445.1	N	N	N
MSTRG.3452.1	N	C	N
MSTRG.3454.1	N	N	N
MSTRG.3456.1	N	N	N
MSTRG.3456.2	N	N	N
MSTRG.3461.1	N	C	C
MSTRG.3467.1	N	C	N
MSTRG.3475.1	N	C	N
MSTRG.3476.1	N	C	N
MSTRG.3480.2	N	C	N
MSTRG.3493.1	N	C	N
MSTRG.3553.1	N	N	N
MSTRG.3560.1	N	N	N
MSTRG.3560.10	N	N	N
MSTRG.3560.13	N	N	N
MSTRG.3560.14	N	C	N
MSTRG.3560.16	N	C	N
MSTRG.3560.18	N	N	N
MSTRG.3560.19	N	N	N
MSTRG.3560.2	N	N	N
MSTRG.3560.23	N	N	N
MSTRG.3560.27	N	N	N
MSTRG.3560.28	N	N	N
MSTRG.3560.29	N	N	N
MSTRG.3560.3	N	N	N
MSTRG.3560.30	N	N	N
MSTRG.3560.31	N	N	N
MSTRG.3560.32	N	N	N
MSTRG.3560.33	N	N	N
MSTRG.3560.37	N	N	N
MSTRG.3560.4	N	C	N
MSTRG.3560.5	N	N	N
MSTRG.3560.7	N	N	N
MSTRG.3560.8	N	C	N
MSTRG.3560.9	N	N	N
MSTRG.3583.1	N	C	C
MSTRG.3594.1	N	N	N
MSTRG.36.1	C	N	N
MSTRG.3602.1	N	N	N
MSTRG.3653.1	N	N	N
MSTRG.3669.1	N	N	N
MSTRG.3681.1	N	N	N
MSTRG.3693.1	N	C	N
MSTRG.3715.1	N	C	N
MSTRG.3715.2	N	C	N
MSTRG.3721.1	N	N	N
MSTRG.3731.1	N	N	N
MSTRG.3735.1	N	C	N
MSTRG.3737.1	N	N	N
MSTRG.3770.1	N	N	N
MSTRG.3770.2	N	N	N
MSTRG.3775.11	N	N	N
MSTRG.3776.1	N	N	N
MSTRG.3804.1	N	N	N
MSTRG.3813.1	N	N	N
MSTRG.382.1	N	N	N
MSTRG.383.4	N	N	N
MSTRG.3832.1	N	N	N
MSTRG.3850.1	N	N	N
MSTRG.3850.2	N	N	N
MSTRG.3850.3	N	N	N
MSTRG.3850.4	N	N	N
MSTRG.386.1	N	N	N
MSTRG.386.2	N	N	N
MSTRG.3865.1	N	N	N
MSTRG.3911.13	N	C	N
MSTRG.3911.14	N	C	N
MSTRG.3911.15	N	C	N
MSTRG.3916.5	N	N	N
MSTRG.3917.1	C	C	N
MSTRG.3917.2	C	N	N
MSTRG.3917.4	C	N	N
MSTRG.3968.1	C	C	N
MSTRG.3968.2	C	C	N
MSTRG.3977.1	N	N	N
MSTRG.3977.2	N	N	N
MSTRG.3989.1	N	C	N
MSTRG.399.1	N	N	N
MSTRG.401.1	N	N	N
MSTRG.4020.1	N	N	N
MSTRG.4020.2	N	N	N
MSTRG.4039.1	N	N	N
MSTRG.4039.2	N	N	N
MSTRG.4039.3	N	N	N
MSTRG.4039.4	N	N	N
MSTRG.4039.5	N	N	N
MSTRG.4039.6	N	N	N
MSTRG.4039.7	N	N	N
MSTRG.4039.8	N	N	N
MSTRG.4039.9	N	N	N
MSTRG.4068.1	N	C	N
MSTRG.4069.1	N	N	C
MSTRG.4073.1	N	N	N
MSTRG.4095.1	N	N	N
MSTRG.4095.3	N	N	N
MSTRG.4095.4	N	N	N
MSTRG.4096.1	N	N	N
MSTRG.4097.1	N	N	N
MSTRG.4106.1	N	C	N
MSTRG.4111.1	N	N	N
MSTRG.4147.1	N	N	N
MSTRG.4148.1	N	N	N
MSTRG.4150.1	N	N	N
MSTRG.4156.10	N	N	N
MSTRG.4167.1	N	C	C
MSTRG.4186.1	N	N	N
MSTRG.421.1	N	N	N
MSTRG.4246.1	N	N	N
MSTRG.4266.1	N	N	C
MSTRG.4276.1	N	N	N
MSTRG.4277.1	N	C	C
MSTRG.4279.1	N	C	N
MSTRG.4285.1	N	C	N
MSTRG.4289.1	N	N	N
MSTRG.4317.1	N	C	N
MSTRG.4337.1	N	N	N
MSTRG.4339.1	N	N	N
MSTRG.4341.1	N	N	N
MSTRG.4342.1	N	C	N
MSTRG.4344.1	N	N	N
MSTRG.4345.10	N	N	N
MSTRG.4345.11	N	N	N
MSTRG.4345.12	N	N	N
MSTRG.4345.13	N	N	N
MSTRG.4345.14	N	C	N
MSTRG.4345.9	N	N	N
MSTRG.4346.1	N	N	N
MSTRG.4346.2	N	N	N
MSTRG.4348.1	N	N	N
MSTRG.4353.1	N	C	C
MSTRG.4374.1	N	N	N
MSTRG.4375.1	N	C	N
MSTRG.4375.2	N	C	N
MSTRG.4375.3	N	C	N
MSTRG.4376.1	N	C	N
MSTRG.4380.1	C	N	N
MSTRG.4387.1	N	N	N
MSTRG.4396.1	N	N	N
MSTRG.44.1	C	C	N
MSTRG.44.2	N	C	N
MSTRG.4424.1	N	N	N
MSTRG.4425.1	N	N	N
MSTRG.4448.1	N	N	N
MSTRG.4458.1	C	C	N
MSTRG.4470.1	N	N	N
MSTRG.449.1	N	C	N
MSTRG.4490.1	N	N	N
MSTRG.4490.2	N	N	N
MSTRG.4490.3	N	N	N
MSTRG.4494.1	N	N	N
MSTRG.4516.6	N	C	C
MSTRG.4516.7	N	C	N
MSTRG.4516.8	N	C	C
MSTRG.4516.9	N	C	N
MSTRG.4517.1	N	N	N
MSTRG.4517.2	N	N	N
MSTRG.4517.3	N	N	N
MSTRG.4517.4	N	N	N
MSTRG.4517.5	N	N	N
MSTRG.4518.1	N	N	N
MSTRG.4523.1	C	N	N
MSTRG.4533.1	N	N	N
MSTRG.4546.1	N	N	N
MSTRG.4548.1	N	C	N
MSTRG.455.1	N	N	N
MSTRG.4563.1	N	C	N
MSTRG.457.8	N	N	C
MSTRG.457.9	N	C	N
MSTRG.4572.1	N	N	N
MSTRG.4579.1	N	N	N
MSTRG.4583.1	N	C	N
MSTRG.4583.2	N	C	N
MSTRG.4707.1	N	N	N
MSTRG.4773.1	N	N	N
MSTRG.480.1	N	N	N
MSTRG.4811.1	C	N	N
MSTRG.4812.1	N	N	N
MSTRG.4826.1	N	N	N
MSTRG.4827.1	N	C	N
MSTRG.4837.1	N	N	N
MSTRG.4842.1	N	N	N
MSTRG.4842.2	N	N	N
MSTRG.485.1	N	N	N
MSTRG.4853.1	N	N	N
MSTRG.4858.1	N	N	N
MSTRG.4877.1	C	N	N
MSTRG.4877.2	C	N	N
MSTRG.4878.1	N	N	N
MSTRG.4881.1	C	C	N
MSTRG.4887.1	N	N	N
MSTRG.4893.1	C	C	C
MSTRG.49.1	N	N	N
MSTRG.4906.1	N	N	N
MSTRG.492.3	N	N	N
MSTRG.4931.1	N	N	N
MSTRG.4945.1	N	N	N
MSTRG.4957.1	N	C	C
MSTRG.4980.1	N	N	N
MSTRG.4980.2	N	N	N
MSTRG.4982.1	N	C	N
MSTRG.4982.2	N	C	N
MSTRG.4987.1	N	N	N
MSTRG.5004.1	N	C	N
MSTRG.5016.1	N	C	N
MSTRG.5017.1	N	C	C
MSTRG.5034.1	N	C	N
MSTRG.5041.1	N	N	N
MSTRG.5048.1	N	C	C
MSTRG.507.1	C	C	N
MSTRG.5103.11	N	N	N
MSTRG.511.1	N	N	N
MSTRG.5112.1	N	N	N
MSTRG.5118.1	N	N	N
MSTRG.5118.2	N	N	N
MSTRG.5129.1	N	N	N
MSTRG.5129.2	N	N	N
MSTRG.514.1	N	C	N
MSTRG.5169.3	N	N	N
MSTRG.5169.4	N	N	N
MSTRG.5169.5	N	N	N
MSTRG.5169.7	N	N	N
MSTRG.5169.8	N	N	N
MSTRG.519.1	N	N	N
MSTRG.519.2	N	N	N
MSTRG.519.3	N	N	N
MSTRG.5260.1	N	C	N
MSTRG.5260.2	N	C	N
MSTRG.5262.1	N	N	N
MSTRG.529.1	N	N	N
MSTRG.5290.1	N	N	N
MSTRG.531.1	N	C	N
MSTRG.5310.1	N	C	N
MSTRG.532.1	N	N	N
MSTRG.534.1	N	N	N
MSTRG.534.2	N	C	N
MSTRG.537.1	N	C	N
MSTRG.538.1	N	N	N
MSTRG.5413.1	N	N	N
MSTRG.5413.2	N	C	N
MSTRG.5413.3	N	C	N
MSTRG.5427.2	N	N	N
MSTRG.5446.1	N	C	N
MSTRG.5446.3	N	C	N
MSTRG.545.1	N	N	N
MSTRG.549.1	N	C	N
MSTRG.5496.1	N	C	N
MSTRG.5498.1	N	N	N
MSTRG.5499.1	N	N	N
MSTRG.5510.6	N	N	N
MSTRG.5510.8	N	N	N
MSTRG.5514.1	N	N	N
MSTRG.5537.12	N	N	N
MSTRG.5537.13	N	N	N
MSTRG.5537.14	N	N	N
MSTRG.5610.1	N	N	N
MSTRG.5618.2	N	N	N
MSTRG.5627.1	N	N	N
MSTRG.5641.1	N	N	N
MSTRG.5641.2	N	N	N
MSTRG.5641.3	N	N	N
MSTRG.5641.4	N	N	N
MSTRG.5641.5	N	N	N
MSTRG.5641.6	N	N	N
MSTRG.5644.1	N	N	N
MSTRG.5656.1	N	N	N
MSTRG.5657.1	N	N	N
MSTRG.5698.1	N	C	N
MSTRG.5706.1	N	N	N
MSTRG.5708.1	N	N	N
MSTRG.5709.1	N	N	N
MSTRG.5740.1	N	N	N
MSTRG.580.4	N	N	N
MSTRG.5805.1	N	C	N
MSTRG.5822.1	N	C	N
MSTRG.5841.1	N	C	N
MSTRG.5854.1	N	C	C
MSTRG.5858.1	N	N	N
MSTRG.5897.2	N	N	N
MSTRG.5901.2	N	N	N
MSTRG.5912.1	N	C	N
MSTRG.5913.1	N	N	N
MSTRG.593.1	N	N	N
MSTRG.5958.1	N	N	N
MSTRG.5958.2	N	N	N
MSTRG.5960.1	N	N	N
MSTRG.5980.7	N	C	N
MSTRG.5980.8	N	N	N
MSTRG.5980.9	N	N	N
MSTRG.5985.1	N	N	N
MSTRG.5985.2	N	C	N
MSTRG.5988.1	N	N	N
MSTRG.6020.1	N	N	N
MSTRG.6034.1	N	C	C
MSTRG.6053.6	N	N	N
MSTRG.6065.3	N	C	N
MSTRG.6065.4	N	C	N
MSTRG.6114.1	N	C	N
MSTRG.6119.1	N	N	N
MSTRG.6129.1	C	C	N
MSTRG.6149.1	N	N	N
MSTRG.6172.1	N	N	N
MSTRG.6179.1	C	N	N
MSTRG.6180.1	N	N	N
MSTRG.6195.1	N	C	C
MSTRG.6201.1	N	N	N
MSTRG.6201.2	N	N	N
MSTRG.6218.1	N	N	N
MSTRG.6218.2	N	N	N
MSTRG.6218.3	N	N	N
MSTRG.6222.1	N	C	N
MSTRG.6237.1	N	C	N
MSTRG.6238.1	C	C	N
MSTRG.6238.2	C	C	N
MSTRG.6263.1	N	N	N
MSTRG.627.1	N	N	N
MSTRG.6283.1	N	N	N
MSTRG.6326.1	N	C	N
MSTRG.6326.2	N	C	N
MSTRG.6326.3	N	C	N
MSTRG.6326.4	N	C	N
MSTRG.6334.1	C	C	N
MSTRG.6334.2	C	C	N
MSTRG.6334.3	C	C	N
MSTRG.6342.1	N	N	N
MSTRG.6351.1	N	C	C
MSTRG.6351.2	N	C	C
MSTRG.6351.3	N	C	C
MSTRG.6367.1	N	N	N
MSTRG.6367.2	N	N	N
MSTRG.6367.3	N	N	N
MSTRG.639.4	N	N	N
MSTRG.6407.1	N	C	N
MSTRG.6423.1	N	N	N
MSTRG.6439.1	N	N	N
MSTRG.6442.1	N	N	N
MSTRG.6444.1	N	N	N
MSTRG.6453.1	N	N	N
MSTRG.6453.2	N	N	N
MSTRG.6467.1	C	C	C
MSTRG.6468.1	N	C	N
MSTRG.6474.1	N	C	N
MSTRG.6480.1	N	C	C
MSTRG.6502.1	N	N	N
MSTRG.6509.1	C	C	N
MSTRG.6532.1	N	N	N
MSTRG.6544.1	N	N	N
MSTRG.6544.2	N	N	N
MSTRG.6546.1	N	C	N
MSTRG.6551.1	N	C	N
MSTRG.6560.1	N	N	N
MSTRG.6562.1	N	N	N
MSTRG.6563.1	N	N	N
MSTRG.657.1	N	N	N
MSTRG.6572.8	N	N	N
MSTRG.6573.1	N	N	N
MSTRG.6585.1	N	N	N
MSTRG.66.10	N	C	N
MSTRG.66.11	N	C	N
MSTRG.66.12	N	C	N
MSTRG.66.13	N	C	N
MSTRG.66.14	N	C	N
MSTRG.66.15	N	C	N
MSTRG.66.16	N	N	N
MSTRG.66.17	N	C	N
MSTRG.66.18	N	C	N
MSTRG.66.19	N	C	N
MSTRG.66.20	N	N	N
MSTRG.66.21	N	N	N
MSTRG.66.22	N	N	N
MSTRG.66.23	N	N	N
MSTRG.66.24	N	N	N
MSTRG.66.3	N	N	N
MSTRG.66.4	N	C	N
MSTRG.66.5	N	N	N
MSTRG.66.6	N	C	N
MSTRG.66.7	N	N	N
MSTRG.66.8	N	N	N
MSTRG.66.9	N	C	N
MSTRG.6606.1	N	N	N
MSTRG.6621.1	N	N	N
MSTRG.6626.4	N	N	N
MSTRG.6649.1	N	C	N
MSTRG.665.1	N	N	N
MSTRG.6654.1	N	N	C
MSTRG.6670.1	N	N	N
MSTRG.6681.10	N	N	N
MSTRG.6703.1	N	C	N
MSTRG.6703.2	N	C	N
MSTRG.6703.3	N	C	N
MSTRG.6703.4	N	C	N
MSTRG.6705.1	N	N	N
MSTRG.6706.1	N	N	N
MSTRG.6706.2	N	N	N
MSTRG.6706.3	N	N	N
MSTRG.6706.4	N	N	N
MSTRG.6706.5	N	N	N
MSTRG.6708.1	N	C	N
MSTRG.6711.1	N	C	N
MSTRG.6718.1	N	N	N
MSTRG.6720.1	N	N	N
MSTRG.6720.2	N	N	N
MSTRG.6723.1	N	N	N
MSTRG.6728.1	N	C	N
MSTRG.6728.2	N	N	N
MSTRG.6736.1	N	N	N
MSTRG.6748.1	N	N	N
MSTRG.6765.1	C	C	C
MSTRG.6775.1	N	N	N
MSTRG.6776.1	N	C	N
MSTRG.6777.22	N	N	N
MSTRG.6778.1	N	N	N
MSTRG.6780.1	N	N	N
MSTRG.6781.1	N	N	N
MSTRG.6782.1	N	N	N
MSTRG.6787.1	N	C	N
MSTRG.6793.1	N	N	N
MSTRG.6798.2	C	C	N
MSTRG.6802.2	N	N	N
MSTRG.6819.1	N	N	N
MSTRG.6836.1	N	C	N
MSTRG.6836.2	N	N	N
MSTRG.6836.3	N	C	N
MSTRG.6836.4	N	C	N
MSTRG.6852.1	N	N	N
MSTRG.6862.1	N	N	N
MSTRG.6863.1	N	N	N
MSTRG.6877.1	N	N	N
MSTRG.6893.5	C	C	N
MSTRG.6893.6	N	C	N
MSTRG.6893.7	N	C	N
MSTRG.69.1	N	N	N
MSTRG.6922.1	N	N	N
MSTRG.6927.1	N	N	N
MSTRG.6947.1	N	N	N
MSTRG.6961.2	N	N	N
MSTRG.6964.1	N	N	C
MSTRG.6964.2	N	N	C
MSTRG.6964.3	N	N	C
MSTRG.6965.1	N	C	N
MSTRG.6965.2	N	C	N
MSTRG.6965.3	N	C	N
MSTRG.6969.1	N	N	N
MSTRG.6969.2	N	N	N
MSTRG.6978.4	N	C	N
MSTRG.6978.5	N	C	N
MSTRG.698.1	N	N	N
MSTRG.6982.1	N	N	N
MSTRG.6986.1	C	N	N
MSTRG.6989.1	N	N	N
MSTRG.6990.1	N	N	N
MSTRG.6991.1	N	N	N
MSTRG.6995.1	N	N	N
MSTRG.7004.1	N	N	N
MSTRG.7010.1	N	C	N
MSTRG.7012.1	C	C	C
MSTRG.7017.1	N	N	N
MSTRG.7026.1	N	N	N
MSTRG.7030.1	N	C	N
MSTRG.7033.1	C	N	N
MSTRG.7041.1	N	N	N
MSTRG.7049.1	N	N	N
MSTRG.7051.5	N	C	N
MSTRG.7057.1	N	N	N
MSTRG.7066.1	N	N	N
MSTRG.7074.1	N	N	N
MSTRG.7074.2	N	N	N
[truncated: 343 more rows]
