# Supplementary material for: Differently Expression Analysis and Function Prediction of Long Non-coding RNAs in Duck Embryo Fibroblast Cells Infected by Duck Tembusu Virus
Source: Front Immunol. 2020 Aug 4;11:1729. doi: 10.3389/fimmu.2020.01729 (PMC7417515; doi:10.3389/fimmu.2020.01729)
Supplement: Supplementary file 3 [file Table_3.xlsx]

## Sheet: Sheet1
Table 3 the differential expression of lncRNAs at 12 hpi
id	baseMean	baseMeanA	baseMeanB	foldChange	log2FoldChange	pval	padj
MSTRG.8568.13	3043.11	6086.22	0	0	-Inf	5.20754e-08	7.7986e-05
MSTRG.2550.8	1062.06	1.22392	2122.89	1734.5	10.7603	1.88243e-06	0.000655462
MSTRG.19099.1	500.152	1000.3	0	0	-Inf	2.60495e-06	0.000863575
MSTRG.16007.2	324.75	0	649.499	Inf	Inf	3.77797e-06	0.001118
MSTRG.8573.2	346.169	0.611477	691.727	1131.24	10.1437	1.77139e-05	0.00323288
MSTRG.383.4	1069.65	2139.3	0	0	-Inf	0.000290054	0.0285042
MSTRG.3850.1	795.986	18.083	1573.89	87.0367	6.44355	0.000611136	0.0511821
MSTRG.15112.1	84.6803	169.361	0	0	-Inf	0.000648103	0.0537136
MSTRG.3850.2	68.6055	0	137.211	Inf	Inf	0.00113134	0.0832282
MSTRG.2226.2	67.4874	0	134.975	Inf	Inf	0.00126727	0.0908047
MSTRG.3850.3	62.8242	0	125.648	Inf	Inf	0.00165525	0.11
MSTRG.4945.1	408.7	16.8377	800.563	47.5458	5.57125	0.00282309	0.164118
MSTRG.20323.1	55.3134	110.627	0	0	-Inf	0.00301334	0.173065
MSTRG.16800.2	49.9937	99.9874	0	0	-Inf	0.00425982	0.227175
MSTRG.8136.2	2564.02	167.143	4960.91	29.6806	4.89145	0.00427534	0.22758
MSTRG.19527.1	1336.92	104.66	2569.17	24.5477	4.61752	0.0067995	0.324068
MSTRG.17681.1	54.3281	108.314	0.342719	0.00316414	-8.30397	0.00694353	0.329136
MSTRG.331.4	39.4253	0	78.8506	Inf	Inf	0.00787009	0.357836
MSTRG.211.1	287.603	18.4037	556.803	30.2548	4.91909	0.00814686	0.36882
MSTRG.2226.3	35.822	0	71.644	Inf	Inf	0.0113022	0.448134
MSTRG.32.1	33.3698	0	66.7396	Inf	Inf	0.0138687	0.489508
MSTRG.8136.1	32.5876	0	65.1752	Inf	Inf	0.0177852	0.542614
MSTRG.10814.13	586.906	0	1173.81	Inf	Inf	0.0181115	0.545522
MSTRG.11341.20	30.5931	0	61.1863	Inf	Inf	0.0184218	0.547477
MSTRG.3383.10	525.829	1051.66	0	0	-Inf	0.0207151	0.571373
MSTRG.7115.1	99.6378	7.03813	192.238	27.3137	4.77155	0.0253503	0.602252
MSTRG.19099.3	236.314	472.629	0	0	-Inf	0.0308948	0.641642
MSTRG.3560.28	302.083	562.934	41.2331	0.0732469	-3.77109	0.0310633	0.641937
MSTRG.7785.1	57.7429	2.76571	112.72	40.7563	5.34895	0.0314911	0.644074
MSTRG.3259.4	213.083	426.166	0	0	-Inf	0.0324413	0.652301
MSTRG.8505.2	5747.56	1043.66	10451.5	10.0142	3.32398	0.0387522	0.689915
MSTRG.12429.1	50.9966	2.75404	99.2391	36.034	5.17129	0.0420378	0.715465
MSTRG.12854.1	69.2074	138.415	0	0	-Inf	0.0438438	0.728041
MSTRG.14573.4	91.7293	183.459	0	0	-Inf	0.0493948	0.766139
MSTRG.20105.1	83.2269	166.454	0	0	-Inf	0.0517312	0.782034
MSTRG.11992.3	64.5597	0	129.119	Inf	Inf	0.0532467	0.791525
MSTRG.12011.4	31.8965	0.916486	62.8766	68.6061	6.10027	0.056189	0.808696
MSTRG.9850.1	64.562	129.124	0	0	-Inf	0.0586414	0.822377
MSTRG.2339.1	1174.01	254.054	2093.97	8.24223	3.04304	0.0586978	0.822701
MSTRG.15368.3	59.5607	0	119.121	Inf	Inf	0.0590701	0.824008
MSTRG.12485.7	607.422	1087.15	127.691	0.117454	-3.08983	0.0600206	0.829723
MSTRG.4490.2	54.1798	0	108.36	Inf	Inf	0.0618982	0.839732
MSTRG.5985.1	56.3005	112.601	0	0	-Inf	0.0627355	0.843436
MSTRG.5641.5	26.5862	53.1725	0	0	-Inf	0.062898	0.845165
MSTRG.3850.4	41.9831	0	83.9661	Inf	Inf	0.0671346	0.873281
MSTRG.13808.2	45.5188	91.0377	0	0	-Inf	0.0696042	0.889871
MSTRG.5118.2	148.188	0.614602	295.762	481.226	8.91057	0.0698275	0.890202
MSTRG.7598.1	457.965	105.045	810.885	7.71939	2.94849	0.0735151	0.908801
MSTRG.16804.4	843.983	204.301	1483.67	7.26216	2.8604	0.0738724	0.9095
MSTRG.2226.1	17.6372	0	35.2745	Inf	Inf	0.0742651	0.911871
MSTRG.3804.1	99.6132	15.911	183.315	11.5213	3.52624	0.0796403	0.938875
MSTRG.16508.1	76.2219	152.073	0.371095	0.00244025	-8.67876	0.0801666	0.940857
MSTRG.4095.4	110.466	18.0242	202.908	11.2575	3.49282	0.0806518	0.944436
MSTRG.3653.1	16.9231	0	33.8461	Inf	Inf	0.0823112	0.95195
MSTRG.4842.1	81.2226	11.9333	150.512	12.6128	3.65682	0.0830426	0.955276
MSTRG.4345.13	222.474	48.7042	396.243	8.13571	3.02427	0.0861387	0.96771
MSTRG.532.1	29.1936	58.3872	0	0	-Inf	0.0867523	0.971026
MSTRG.6706.4	19.8908	39.7815	0	0	-Inf	0.0903482	0.992478
MSTRG.5641.4	26.5815	53.163	0	0	-Inf	0.0908135	0.993682
MSTRG.9766.1	26.4674	52.9347	0	0	-Inf	0.0908332	0.993682
MSTRG.15813.2	41.9653	0.307301	83.6234	272.122	8.08811	0.0993773	1
MSTRG.6502.1	20.4102	0	40.8204	Inf	Inf	0.0999371	1
MSTRG.1939.1	1280.46	374.762	2186.16	5.83346	2.54435	0.103291	1
MSTRG.13757.2	19.2768	38.5536	0	0	-Inf	0.105972	1
MSTRG.8472.5	14.7245	0	29.449	Inf	Inf	0.107976	1
MSTRG.4579.1	14.6273	0	29.2547	Inf	Inf	0.108999	1
MSTRG.8671.2	23.2189	0.921903	45.516	49.3718	5.62561	0.110499	1
MSTRG.4517.4	15.1675	30.335	0	0	-Inf	0.111531	1
MSTRG.13598.1	185.022	27.5632	342.48	12.4253	3.63521	0.113042	1
MSTRG.18141.1	785.068	142.281	1427.85	10.0354	3.32703	0.119527	1
MSTRG.3560.27	295.397	83.2112	507.583	6.09994	2.6088	0.125973	1
MSTRG.12011.2	13.406	0	26.812	Inf	Inf	0.129607	1
MSTRG.16420.2	70.554	139.018	2.08978	0.0150324	-6.05578	0.131008	1
MSTRG.16590.1	185.113	320.225	50.002	0.156147	-2.67903	0.131447	1
MSTRG.13565.44	99.2835	23.2337	175.333	7.54651	2.91581	0.136872	1
MSTRG.19824.1	71.7958	1.53074	142.061	92.8053	6.53614	0.137191	1
MSTRG.19948.1	13.0233	0	26.0466	Inf	Inf	0.138365	1
MSTRG.17169.1	13.1488	0	26.2976	Inf	Inf	0.138552	1
MSTRG.16234.1	29.2142	2.75383	55.6745	20.2171	4.33751	0.146432	1
MSTRG.4842.2	12.896	25.7921	0	0	-Inf	0.15107	1
MSTRG.7711.2	51.2151	1.53255	100.898	65.8367	6.04082	0.162187	1
MSTRG.2561.1	21.3743	41.4242	1.3243	0.0319692	-4.96717	0.168048	1
MSTRG.4345.10	53.2993	10.3868	96.2118	9.26285	3.21146	0.170342	1
MSTRG.7793.2	20.0567	39.4112	0.70217	0.0178165	-5.81064	0.172986	1
MSTRG.13683.7	80.7412	21.4187	140.064	6.53933	2.70914	0.174965	1
MSTRG.12236.1	213.186	71.4256	354.946	4.96945	2.31309	0.177855	1
MSTRG.1627.8	11.6774	23.3549	0	0	-Inf	0.178885	1
MSTRG.11786.4	238.789	81.1368	396.441	4.88608	2.28868	0.178946	1
MSTRG.8671.1	11.1187	0	22.2373	Inf	Inf	0.182988	1
MSTRG.12011.1	74.7771	19.2932	130.261	6.75168	2.75525	0.185631	1
MSTRG.16235.3	10.9786	0	21.9572	Inf	Inf	0.185707	1
MSTRG.3560.31	244.011	400.692	87.3296	0.217947	-2.19795	0.188797	1
MSTRG.2042.1	206.525	72.5771	340.473	4.69119	2.22995	0.191467	1
MSTRG.4039.4	10.9978	21.9957	0	0	-Inf	0.196512	1
MSTRG.859.1	20.9548	40.0825	1.8271	0.0455834	-4.45535	0.1973	1
MSTRG.18022.1	12998.6	5430.47	20566.7	3.78729	1.92116	0.204097	1
MSTRG.15221.1	50.6587	11.6267	89.6908	7.71423	2.94752	0.204294	1
MSTRG.5041.1	10.0978	0	20.1956	Inf	Inf	0.208467	1
MSTRG.69.1	266.036	104.14	427.933	4.10923	2.03887	0.218996	1
MSTRG.13606.4	10.235	20.47	0	0	-Inf	0.219294	1
MSTRG.4345.12	9.74125	0	19.4825	Inf	Inf	0.221368	1
MSTRG.6793.1	16.5005	31.9562	1.04489	0.0326976	-4.93467	0.223213	1
MSTRG.7605.2	10.0974	20.1948	0	0	-Inf	0.22383	1
MSTRG.66.23	28.1044	3.05495	53.1539	17.3992	4.12095	0.225111	1
MSTRG.1484.1	2559.26	4005.99	1112.54	0.27772	-1.8483	0.227487	1
MSTRG.5129.2	14.3232	27.9325	0.713813	0.0255549	-5.29025	0.234699	1
MSTRG.4346.2	11.8061	0.307301	23.3049	75.8373	6.24484	0.235803	1
MSTRG.4837.1	12.0287	0.307301	23.7501	77.286	6.27213	0.238348	1
MSTRG.3456.2	236.644	445.835	27.4531	0.0615768	-4.02147	0.238508	1
MSTRG.9065.1	722.863	1128.31	317.416	0.28132	-1.82972	0.238674	1
MSTRG.10557.1	15.768	30.4228	1.11328	0.0365937	-4.77226	0.239349	1
MSTRG.7670.1	22.1017	41.5549	2.6486	0.0637374	-3.97172	0.239502	1
MSTRG.49.1	9.46291	0	18.9258	Inf	Inf	0.240331	1
MSTRG.2350.2	16.9205	1.22476	32.6163	26.6308	4.73502	0.240495	1
MSTRG.4546.1	75.5815	128.04	23.1236	0.180597	-2.46915	0.240861	1
MSTRG.171.5	161.414	262.421	60.4063	0.230189	-2.11911	0.240952	1
MSTRG.12936.9	433.457	686.809	180.105	0.262234	-1.93107	0.243149	1
MSTRG.18057.4	9.52476	19.0495	0	0	-Inf	0.243695	1
MSTRG.17169.2	56.1215	16.2188	96.0242	5.92054	2.56573	0.246298	1
MSTRG.12936.10	887.714	407.968	1367.46	3.35188	1.74497	0.248767	1
MSTRG.1647.7	295.802	466.436	125.167	0.268348	-1.89782	0.251836	1
MSTRG.11377.3	8.77349	0	17.547	Inf	Inf	0.255383	1
MSTRG.11377.2	39.4305	9.47473	69.3862	7.32329	2.87249	0.256368	1
MSTRG.2350.1	679.544	1049.22	309.864	0.295327	-1.75961	0.256712	1
MSTRG.1811.1	103.094	38.0026	168.186	4.42563	2.14588	0.257051	1
MSTRG.134.1	392.029	608.15	175.908	0.289251	-1.78961	0.258564	1
MSTRG.2743.1	7336.07	3479.38	11192.8	3.21688	1.68566	0.258825	1
MSTRG.18023.1	19830.7	9359.12	30302.2	3.23772	1.69498	0.258991	1
MSTRG.12334.1	812.057	375.727	1248.39	3.32259	1.73231	0.259481	1
MSTRG.2235.2	61.7599	115.98	7.53981	0.0650096	-3.9432	0.26221	1
MSTRG.11377.1	8.89061	17.7812	0	0	-Inf	0.2675	1
MSTRG.8789.2	8.60977	0	17.2195	Inf	Inf	0.267832	1
MSTRG.401.1	45.6782	7.35216	84.0042	11.4258	3.51422	0.268453	1
MSTRG.12326.1	96.2653	37.0254	155.505	4.19996	2.07038	0.269057	1
MSTRG.20130.2	8.60442	17.2088	0	0	-Inf	0.279383	1
MSTRG.10636.1	72.4055	25.7331	119.078	4.62742	2.21021	0.280583	1
MSTRG.15643.1	8.5629	17.1258	0	0	-Inf	0.280738	1
MSTRG.12598.2	58.6171	97.6657	19.5684	0.200361	-2.31933	0.284522	1
MSTRG.8476.2	208.456	93.3647	323.548	3.46542	1.79303	0.285088	1
MSTRG.12011.3	15.8107	1.52991	30.0915	19.6688	4.29784	0.286207	1
MSTRG.13962.1	265.244	121.282	409.207	3.37401	1.75447	0.288092	1
MSTRG.4346.1	699.543	342.987	1056.1	3.07912	1.62252	0.288485	1
MSTRG.17481.2	35.0575	8.27004	61.8449	7.47818	2.90269	0.293807	1
MSTRG.7164.1	514.842	780.573	249.111	0.319138	-1.64775	0.293983	1
MSTRG.17454.1	297.624	140.559	454.689	3.23486	1.6937	0.299026	1
MSTRG.185.13	482.561	230.649	734.473	3.18437	1.67101	0.299108	1
MSTRG.188.1	8.14347	16.2869	0	0	-Inf	0.299461	1
MSTRG.2338.1	1064.26	524.419	1604.1	3.05881	1.61297	0.301801	1
MSTRG.2514.1	36.9816	63.6861	10.2772	0.161372	-2.63154	0.304878	1
MSTRG.15834.1	7.96145	15.9229	0	0	-Inf	0.30754	1
MSTRG.6367.2	318.245	535.644	100.846	0.188271	-2.40912	0.309599	1
MSTRG.6706.5	28.3729	6.7243	50.0215	7.43891	2.89509	0.311602	1
MSTRG.11645.1	209.895	99.3543	320.435	3.22518	1.68938	0.312645	1
MSTRG.17263.1	88.6207	35.7448	141.497	3.95853	1.98496	0.313615	1
MSTRG.816.1	70.9482	26.6204	115.276	4.33037	2.11449	0.313956	1
MSTRG.8752.1	45.7501	14.9898	76.5104	5.10418	2.35168	0.316578	1
MSTRG.13518.1	182.916	85.6587	280.173	3.2708	1.70965	0.316761	1
MSTRG.5129.1	269.393	132.178	406.609	3.07622	1.62116	0.321407	1
MSTRG.8789.17	7.45282	0	14.9056	Inf	Inf	0.321708	1
MSTRG.5958.1	175.731	316.181	35.2817	0.111587	-3.16376	0.326649	1
MSTRG.66.21	33.9502	9.80655	58.0939	5.92399	2.56657	0.331379	1
MSTRG.3560.23	300.597	452.639	148.554	0.328195	-1.60738	0.331716	1
MSTRG.15201.1	9.50656	18.642	0.371095	0.0199063	-5.65063	0.332635	1
MSTRG.860.1	87.1495	37.34	136.959	3.66789	1.87495	0.334337	1
MSTRG.20327.4	49.0712	80.6637	17.4787	0.216686	-2.20632	0.338328	1
MSTRG.9061.1	1045.83	1534.01	557.646	0.363522	-1.45989	0.342483	1
MSTRG.1647.10	82.6353	129.77	35.5008	0.273568	-1.87003	0.344573	1
MSTRG.17911.1	26.6065	46.2917	6.9213	0.149515	-2.74164	0.347277	1
MSTRG.15663.1	230.899	116.967	344.831	2.94811	1.55979	0.349601	1
MSTRG.13334.1	9.04492	17.7187	0.371095	0.0209436	-5.57735	0.352298	1
MSTRG.13724.1	7.06792	14.1358	0	0	-Inf	0.352964	1
MSTRG.20541.1	24.9044	6.427	43.3818	6.74994	2.75487	0.355698	1
MSTRG.66.16	237.026	121.552	352.5	2.89998	1.53604	0.355943	1
MSTRG.1619.3	46.7418	76.264	17.2196	0.225789	-2.14695	0.356186	1
MSTRG.9609.3	11.8712	1.2292	22.5131	18.3152	4.19497	0.357119	1
MSTRG.4345.11	108.637	52.7357	164.537	3.12004	1.64156	0.357465	1
MSTRG.5618.2	21.2966	4.89133	37.7018	7.70789	2.94634	0.362448	1
MSTRG.665.1	42.6259	15.3003	69.9514	4.57189	2.19279	0.362789	1
MSTRG.12670.10	52.733	21.132	84.3341	3.99083	1.99669	0.365054	1
MSTRG.15464.1	55.2909	22.6423	87.9395	3.88385	1.95749	0.368253	1
MSTRG.11789.1	52.2409	21.1476	83.3343	3.94061	1.97842	0.373476	1
MSTRG.3865.1	101.999	49.2913	154.706	3.1386	1.65012	0.378316	1
MSTRG.2037.1	8.46848	16.5942	0.342719	0.0206529	-5.59751	0.379186	1
MSTRG.3560.37	59.754	25.717	93.791	3.64705	1.86673	0.384616	1
MSTRG.15175.1	194.245	103.548	284.942	2.7518	1.46038	0.386409	1
MSTRG.20156.1	219.096	319.41	118.782	0.371879	-1.4271	0.386921	1
MSTRG.6775.1	6.29967	12.5993	0	0	-Inf	0.397723	1
MSTRG.2981.2	443.452	635.94	250.963	0.394634	-1.34141	0.398173	1
MSTRG.2885.1	12.5944	1.83297	23.3558	12.742	3.67152	0.398907	1
MSTRG.14362.1	779.459	451.056	1107.86	2.45615	1.2964	0.399329	1
MSTRG.7568.1	184.057	99.2377	268.877	2.70942	1.43798	0.4011	1
MSTRG.4147.1	378.737	545.016	212.458	0.38982	-1.35912	0.403599	1
MSTRG.13090.1	2767.56	3885.68	1649.44	0.424491	-1.23619	0.405494	1
MSTRG.639.4	945.469	557.981	1332.96	2.38889	1.25634	0.406163	1
MSTRG.5641.6	220.966	123.362	318.57	2.5824	1.36871	0.406556	1
MSTRG.4339.1	224.512	124.989	324.034	2.5925	1.37434	0.407908	1
MSTRG.10307.1	31.79	11.052	52.5281	4.75281	2.24878	0.409068	1
MSTRG.7177.1	482.227	684.229	280.225	0.409548	-1.2879	0.410062	1
MSTRG.13685.2	939.088	558.89	1319.29	2.36055	1.23912	0.410476	1
MSTRG.3560.2	3872.12	5390.98	2353.26	0.436518	-1.19589	0.411183	1
MSTRG.11774.1	1355.86	1899.9	811.818	0.427295	-1.22669	0.411189	1
MSTRG.7026.1	146.721	78.9778	214.464	2.7155	1.44122	0.411398	1
MSTRG.3560.30	418.165	586.452	249.878	0.426084	-1.23079	0.413432	1
MSTRG.9877.2	164.238	54.015	274.461	5.08121	2.34517	0.41923	1
MSTRG.11256.21	487.155	687.828	286.481	0.4165	-1.26361	0.42035	1
MSTRG.8789.1	5.75743	0	11.5149	Inf	Inf	0.423091	1
MSTRG.7134.1	13.4703	24.4797	2.46087	0.100527	-3.31434	0.424331	1
MSTRG.7163.1	172.834	247.956	97.7124	0.394071	-1.34347	0.425521	1
MSTRG.8245.1	474.61	669.38	279.84	0.418059	-1.25822	0.426153	1
MSTRG.538.1	2124.59	2944.95	1304.24	0.442875	-1.17503	0.426298	1
MSTRG.4337.1	64.959	31.558	98.36	3.1168	1.64007	0.427679	1
MSTRG.19480.1	5.80441	11.6088	0	0	-Inf	0.429363	1
MSTRG.16108.1	870.996	1202.81	539.181	0.448268	-1.15757	0.429906	1
MSTRG.17170.1	29.3215	11.0176	47.6254	4.32266	2.11192	0.434236	1
MSTRG.12936.11	180.993	103.391	258.595	2.50113	1.32258	0.436228	1
MSTRG.5913.1	5.4835	0	10.967	Inf	Inf	0.436867	1
MSTRG.8789.4	10.8452	1.52748	20.1628	13.2001	3.72248	0.437083	1
MSTRG.5169.3	94.1316	49.0129	139.25	2.8411	1.50645	0.438414	1
MSTRG.12174.1	67.993	101.965	34.0215	0.33366	-1.58355	0.439252	1
MSTRG.1451.2	579.983	352.802	807.165	2.28787	1.19401	0.439466	1
MSTRG.2280.2	204.892	293.871	115.913	0.394434	-1.34214	0.440183	1
MSTRG.9061.2	769.621	1066.15	473.091	0.443738	-1.17222	0.441482	1
MSTRG.9855.1	392.472	238.311	546.633	2.29378	1.19773	0.446054	1
MSTRG.13940.1	1957.75	1226.72	2688.79	2.19186	1.13216	0.446867	1
MSTRG.13684.4	186.885	266.179	107.591	0.404204	-1.30684	0.448073	1
MSTRG.2031.3	793.294	1090.34	496.244	0.455126	-1.13566	0.448156	1
MSTRG.16439.1	5.53076	11.0615	0	0	-Inf	0.44885	1
MSTRG.16217.1	504.036	698.09	309.982	0.444043	-1.17123	0.451296	1
MSTRG.8789.15	5.25975	0	10.5195	Inf	Inf	0.452106	1
MSTRG.14556.2	360.87	498.419	223.321	0.448058	-1.15824	0.456163	1
MSTRG.6563.1	30.8777	49.4118	12.3437	0.249812	-2.00108	0.458673	1
MSTRG.5169.4	46.6174	17.7495	75.4852	4.25279	2.08841	0.461429	1
MSTRG.3916.5	1261.64	1739.71	783.568	0.450401	-1.15072	0.462042	1
MSTRG.66.20	2883.96	1836.61	3931.32	2.14053	1.09797	0.462622	1
MSTRG.15115.1	61.7562	31.8597	91.6528	2.87676	1.52445	0.463601	1
MSTRG.14394.1	49.5457	23.8798	75.2115	3.14959	1.65516	0.463728	1
MSTRG.11372.2	1008.3	654.855	1361.74	2.07945	1.0562	0.46419	1
MSTRG.15661.6	62.9735	91.8748	34.0723	0.370856	-1.43107	0.464222	1
MSTRG.19650.1	2074.34	2821.83	1326.85	0.47021	-1.08862	0.464995	1
MSTRG.6736.1	68.8811	101.913	35.8493	0.351764	-1.50732	0.466326	1
MSTRG.1627.9	19.6633	6.42561	32.901	5.1203	2.35623	0.469061	1
MSTRG.14905.1	32.6309	13.7859	51.476	3.73396	1.90071	0.469641	1
MSTRG.9263.1	192.817	115.445	270.189	2.34042	1.22677	0.470743	1
MSTRG.20509.1	5.04799	0	10.096	Inf	Inf	0.470953	1
MSTRG.14471.1	5.22411	10.4482	0	0	-Inf	0.471208	1
MSTRG.3721.1	28.7745	11.6365	45.9125	3.94557	1.98024	0.472454	1
MSTRG.3424.1	1151.69	741.111	1562.27	2.10802	1.07589	0.472954	1
MSTRG.3259.3	1231.2	1961.79	500.607	0.255179	-1.97042	0.473022	1
MSTRG.8371.2	1037.65	655.672	1419.63	2.16516	1.11447	0.474248	1
MSTRG.7819.1	4.98797	0	9.97593	Inf	Inf	0.474306	1
MSTRG.5958.2	1397.69	900.468	1894.92	2.10437	1.07339	0.474869	1
MSTRG.8118.2	362.689	499.092	226.286	0.453395	-1.14116	0.47494	1
MSTRG.11320.1	12.6287	2.74946	22.508	8.18635	3.03322	0.474949	1
MSTRG.11782.1	14.9195	3.9729	25.8661	6.51064	2.7028	0.475089	1
MSTRG.3185.1	29.6526	12.2198	47.0854	3.8532	1.94606	0.476014	1
MSTRG.16007.1	890.159	1200.7	579.613	0.482727	-1.05072	0.476718	1
MSTRG.13606.1	189.544	117.986	261.102	2.21299	1.146	0.479526	1
MSTRG.6720.1	11.9015	2.44396	21.3591	8.73952	3.12755	0.480668	1
MSTRG.16065.1	122.772	71.4387	174.106	2.43713	1.28518	0.481042	1
MSTRG.15237.2	66.0909	36.6704	95.5113	2.60459	1.38105	0.481963	1
MSTRG.15170.1	42.432	20.5284	64.3356	3.13398	1.648	0.483041	1
MSTRG.12964.1	183.445	111.506	255.385	2.29033	1.19555	0.484944	1
MSTRG.10787.1	252.789	347.482	158.097	0.454979	-1.13613	0.485578	1
MSTRG.4518.1	386.791	246.727	526.854	2.13538	1.09449	0.486346	1
MSTRG.10461.2	66.1418	97.3838	34.8997	0.358373	-1.48047	0.486601	1
MSTRG.66.7	1643.17	1081.92	2204.42	2.03751	1.02681	0.492517	1
MSTRG.296.2	48.6815	72.7653	24.5978	0.338043	-1.56472	0.492682	1
MSTRG.3770.1	433.403	582.337	284.469	0.488496	-1.03358	0.494083	1
MSTRG.15097.7	112.99	67.4924	158.487	2.34822	1.23157	0.494403	1
MSTRG.10167.2	4.91681	9.83363	0	0	-Inf	0.494804	1
MSTRG.17369.1	99.4298	57.3341	141.525	2.46843	1.3036	0.495294	1
MSTRG.6969.2	93.4103	39.7776	147.043	3.69663	1.88621	0.499119	1
MSTRG.10167.1	62.1403	90.3035	33.9771	0.376254	-1.41022	0.500039	1
MSTRG.18057.2	161.493	98.8721	224.114	2.26671	1.1806	0.501792	1
MSTRG.6728.2	4.51609	0	9.03218	Inf	Inf	0.509677	1
MSTRG.13484.1	298.063	193.136	402.989	2.08655	1.06112	0.509735	1
MSTRG.18057.3	38.2493	58.2895	18.2091	0.312391	-1.67857	0.510775	1
MSTRG.4020.2	29.2561	13.176	45.3362	3.44083	1.78276	0.51106	1
MSTRG.2336.1	541.107	359.24	722.973	2.0125	1.00899	0.511219	1
MSTRG.12670.4	4.46952	0	8.93903	Inf	Inf	0.512531	1
MSTRG.12308.1	3841.72	5076.33	2607.11	0.513582	-0.961334	0.512946	1
MSTRG.7869.1	219.585	298.315	140.855	0.472171	-1.08262	0.51307	1
MSTRG.15132.1	27.0542	11.9228	42.1857	3.53824	1.82303	0.513412	1
MSTRG.11083.1	1189.81	1578.46	801.165	0.50756	-0.978349	0.513804	1
MSTRG.221.1	42.7465	21.4472	64.0459	2.98622	1.57832	0.514318	1
MSTRG.5427.2	43.0145	64.0056	22.0234	0.344086	-1.53916	0.514415	1
MSTRG.932.1	7.09169	13.5212	0.66215	0.0489711	-4.35192	0.516351	1
MSTRG.9272.1	353.309	231.107	475.511	2.05754	1.04092	0.517317	1
MSTRG.8612.1	248.411	333.514	163.307	0.489655	-1.03016	0.519731	1
MSTRG.5499.1	167.81	104.845	230.774	2.20109	1.13822	0.521129	1
MSTRG.8571.1	15887.4	20981.4	10793.5	0.51443	-0.958954	0.52414	1
MSTRG.17240.1	953.877	458.186	1449.57	3.16371	1.66162	0.524648	1
MSTRG.6748.1	137.024	187.448	86.5999	0.461995	-1.11405	0.525702	1
MSTRG.11214.1	322.108	215.191	429.024	1.99369	0.995439	0.525786	1
MSTRG.3560.13	660.51	873.233	447.787	0.512792	-0.963554	0.526858	1
MSTRG.12854.2	296.85	197.489	396.212	2.00625	1.0045	0.527827	1
MSTRG.19441.2	53.7028	76.2563	31.1494	0.408483	-1.29165	0.52825	1
MSTRG.16686.1	27.6884	42.5921	12.7846	0.300164	-1.73618	0.533626	1
MSTRG.7017.1	608.312	414.151	802.474	1.93764	0.954299	0.534241	1
MSTRG.4517.3	275.409	183.882	366.937	1.99551	0.996756	0.535159	1
MSTRG.12936.12	1143.87	786.522	1501.22	1.90868	0.932576	0.535265	1
MSTRG.9609.1	42.2105	60.9831	23.4379	0.384334	-1.37957	0.535406	1
MSTRG.15665.1	370.892	251.837	489.948	1.9455	0.960138	0.539796	1
MSTRG.20441.3	8.52813	1.52991	15.5264	10.1486	3.3432	0.540962	1
MSTRG.4096.1	577.229	394.664	759.794	1.92516	0.944981	0.541071	1
MSTRG.3560.18	1413.53	1877.11	949.956	0.506074	-0.982579	0.542574	1
MSTRG.1741.1	4.16209	0	8.32418	Inf	Inf	0.544474	1
MSTRG.66.22	1028.11	713.931	1342.28	1.88013	0.91083	0.545557	1
MSTRG.18008.1	4.14281	0	8.28563	Inf	Inf	0.545718	1
MSTRG.10635.1	381.111	258.746	503.477	1.94584	0.960393	0.547369	1
MSTRG.17240.2	7974.56	10432.7	5516.45	0.528767	-0.919297	0.54861	1
MSTRG.18284.2	68.6993	41.0543	96.3443	2.34676	1.23067	0.550167	1
MSTRG.12562.1	753.126	977.016	529.235	0.541685	-0.884475	0.550759	1
MSTRG.12294.1	89.0847	122.471	55.6986	0.454791	-1.13673	0.552542	1
MSTRG.10134.1	14.6255	4.90431	24.3468	4.96436	2.31161	0.552844	1
MSTRG.20390.1	6.99316	0.916486	13.0698	14.2608	3.83398	0.553663	1
MSTRG.4490.1	229.664	307.4	151.928	0.494235	-1.01673	0.55556	1
MSTRG.4039.2	128.364	65.3765	191.351	2.9269	1.54937	0.555825	1
MSTRG.814.1	87.597	54.0727	121.121	2.23997	1.16348	0.556242	1
MSTRG.18390.2	49.1679	69.9223	28.4136	0.406359	-1.29917	0.556562	1
MSTRG.3775.11	691.952	899.16	484.744	0.539108	-0.891355	0.557835	1
MSTRG.7161.1	575.066	748.057	402.074	0.537491	-0.895687	0.560326	1
MSTRG.8987.1	3.97326	0	7.94653	Inf	Inf	0.561325	1
MSTRG.1392.2	338.192	233.851	442.534	1.89238	0.9202	0.562036	1
MSTRG.14372.1	549.654	711.242	388.066	0.545617	-0.874038	0.56458	1
MSTRG.13252.1	224.003	153.489	294.518	1.91883	0.940225	0.564612	1
MSTRG.2167.1	2083.65	2680.64	1486.66	0.554591	-0.850504	0.56498	1
MSTRG.2981.1	196.841	260.56	133.122	0.510908	-0.968865	0.565028	1
MSTRG.16952.1	51.5154	30.3041	72.7267	2.3999	1.26297	0.565053	1
MSTRG.4341.1	49.5189	29.095	69.9428	2.40394	1.2654	0.566455	1
MSTRG.10291.1	66.3529	40.6677	92.0382	2.26318	1.17835	0.567265	1
MSTRG.511.1	753.638	533.33	973.947	1.82616	0.868815	0.567796	1
MSTRG.1484.2	1474.29	1038.83	1909.75	1.83837	0.878428	0.567859	1
MSTRG.3172.1	13.9732	22.9912	4.95521	0.215527	-2.21406	0.568909	1
MSTRG.12982.1	303.807	397.816	209.798	0.527373	-0.923104	0.568933	1
MSTRG.15653.1	239.278	313.617	164.938	0.525922	-0.92708	0.569394	1
MSTRG.1407.1	226.374	155.154	297.594	1.91806	0.939646	0.57205	1
MSTRG.12527.2	16.5421	26.689	6.39522	0.23962	-2.06118	0.572484	1
MSTRG.15130.1	7.71183	14.0528	1.37088	0.0975518	-3.35769	0.572988	1
MSTRG.4853.1	303.548	212.836	394.26	1.85242	0.889408	0.574348	1
MSTRG.10207.1	94.3317	61.5531	127.11	2.06505	1.04618	0.574718	1
MSTRG.10078.1	269.547	187.018	352.075	1.88257	0.912702	0.575298	1
MSTRG.1721.3	3.89649	0	7.79299	Inf	Inf	0.576001	1
MSTRG.880.1	19.0463	29.9837	8.10882	0.270441	-1.88661	0.576213	1
MSTRG.3007.1	365.747	255.688	475.806	1.86088	0.895989	0.576766	1
MSTRG.19687.6	314.435	408.488	220.382	0.539507	-0.890285	0.576945	1
MSTRG.13220.1	221.578	288.492	154.664	0.536112	-0.899394	0.577533	1
MSTRG.1627.2	39.1026	22.0155	56.1896	2.55227	1.35178	0.57871	1
MSTRG.9556.1	111.454	147.323	75.5841	0.513049	-0.962831	0.578984	1
MSTRG.12972.2	219.679	284.954	154.405	0.54186	-0.884009	0.579856	1
MSTRG.11256.20	60.6081	83.6103	37.6058	0.449775	-1.15273	0.580678	1
MSTRG.1013.1	464.195	591.62	336.771	0.569235	-0.812904	0.582557	1
MSTRG.8824.1	166.259	113.847	218.67	1.92073	0.941655	0.582859	1
MSTRG.1627.1	34.7392	18.7454	50.7331	2.70644	1.43639	0.583638	1
MSTRG.10138.1	96.7772	63.6964	129.858	2.0387	1.02765	0.583863	1
MSTRG.4348.1	60.8345	38.6025	83.0666	2.15185	1.10557	0.584797	1
MSTRG.2329.1	74.2928	47.737	100.849	2.11259	1.07901	0.586001	1
MSTRG.18230.1	55.6653	34.0105	77.3202	2.27342	1.18487	0.587099	1
MSTRG.13686.1	98.6103	65.542	131.679	2.00907	1.00653	0.587392	1
MSTRG.4039.7	34.3911	18.7454	50.0369	2.6693	1.41646	0.588137	1
MSTRG.14573.2	331.661	231.898	431.424	1.86041	0.895618	0.588239	1
MSTRG.2804.1	29.8728	43.496	16.2496	0.373588	-1.42048	0.589011	1
MSTRG.20199.1	106.274	141.834	70.7136	0.498566	-1.00414	0.589754	1
MSTRG.11487.1	570.794	728.934	412.654	0.566106	-0.820856	0.590724	1
MSTRG.13683.9	229.127	310.188	148.067	0.477345	-1.0669	0.590794	1
MSTRG.13598.2	92.5385	122.105	62.972	0.51572	-0.955341	0.592522	1
MSTRG.8572.1	3185.72	2322.35	4049.08	1.74353	0.802011	0.593269	1
MSTRG.1399.1	372.165	266.743	477.587	1.79044	0.84031	0.593433	1
MSTRG.6263.1	68.4084	44.4367	92.3802	2.07892	1.05583	0.594115	1
MSTRG.9172.1	176.21	229.254	123.167	0.53725	-0.896334	0.594119	1
MSTRG.1647.12	1037.74	758.201	1317.27	1.73736	0.7969	0.594495	1
MSTRG.1647.9	1355.36	1719.66	991.067	0.576317	-0.795066	0.595254	1
MSTRG.17088.1	324.512	233.183	415.842	1.78333	0.834572	0.595298	1
MSTRG.19409.1	365.271	262.211	468.332	1.78609	0.836805	0.595501	1
MSTRG.20231.1	110.835	148.039	73.6298	0.497366	-1.00762	0.59599	1
MSTRG.11691.1	32.155	18.0839	46.2261	2.5562	1.354	0.596749	1
MSTRG.17369.2	67.5959	43.6877	91.5041	2.09451	1.06661	0.596875	1
MSTRG.13831.1	26.5299	14.0664	38.9934	2.7721	1.47098	0.597168	1
MSTRG.4517.5	70.0313	94.3428	45.7197	0.484612	-1.0451	0.597196	1
MSTRG.5897.2	297.19	379.45	214.93	0.566426	-0.820041	0.597477	1
MSTRG.4097.1	297.073	211.922	382.223	1.80361	0.850886	0.602503	1
MSTRG.14443.1	3.54578	0	7.09156	Inf	Inf	0.605106	1
MSTRG.14538.3	589.203	431.531	746.876	1.73076	0.791404	0.605668	1
MSTRG.16703.1	156.135	203.145	109.125	0.53718	-0.896522	0.605846	1
MSTRG.13683.6	3212.3	3992.75	2431.86	0.609069	-0.715321	0.607592	1
MSTRG.2584.2	12.3128	20.1767	4.44879	0.220491	-2.18121	0.608624	1
MSTRG.19019.1	125.838	88.1696	163.506	1.85445	0.890992	0.610761	1
MSTRG.13713.1	143.527	101.592	185.463	1.82557	0.868347	0.614452	1
MSTRG.13527.1	642.409	818.508	466.31	0.569708	-0.811705	0.614894	1
MSTRG.20183.1	189.078	242.899	135.256	0.556838	-0.844669	0.615261	1
MSTRG.15782.1	594.14	748.358	439.921	0.587848	-0.766484	0.615854	1
MSTRG.11230.1	22.0094	32.1438	11.875	0.369434	-1.43661	0.616304	1
MSTRG.15103.1	450.73	569.75	331.709	0.582201	-0.78041	0.617873	1
MSTRG.6149.1	152.359	198.765	105.952	0.533053	-0.907649	0.618366	1
MSTRG.13346.1	72.1866	96.1024	48.2708	0.502285	-0.993422	0.618469	1
MSTRG.16912.1	9.79515	3.05981	16.5305	5.40245	2.43361	0.619304	1
MSTRG.4707.1	216.419	157.672	275.166	1.74517	0.803371	0.619787	1
MSTRG.12806.1	75.8386	50.5778	101.099	1.99889	0.999201	0.620166	1
MSTRG.19414.3	5.20214	0.610991	9.79329	16.0285	4.00257	0.621632	1
MSTRG.11369.14	502.419	373.697	631.14	1.68891	0.756093	0.622006	1
MSTRG.19372.1	10.5515	3.67824	17.4248	4.73726	2.24405	0.622354	1
MSTRG.5510.8	4116.55	5132.47	3100.63	0.604122	-0.727089	0.622457	1
MSTRG.9039.2	1352.64	1688.81	1016.47	0.601883	-0.732444	0.622923	1
MSTRG.3560.33	510.604	351.186	670.022	1.90788	0.931974	0.623308	1
MSTRG.2026.1	61095.2	46226.9	75963.5	1.64327	0.716574	0.623506	1
MSTRG.15170.5	75.3675	50.5042	100.231	1.9846	0.988848	0.624179	1
MSTRG.19855.1	499.802	626.715	372.889	0.594991	-0.749061	0.626808	1
MSTRG.3032.1	433.318	548.896	317.739	0.578869	-0.78869	0.627572	1
MSTRG.11793.1	270.017	199.944	340.09	1.70092	0.766317	0.628592	1
MSTRG.13606.2	3.33985	0	6.6797	Inf	Inf	0.630466	1
MSTRG.4344.1	160.322	116.648	203.997	1.74884	0.806394	0.631164	1
MSTRG.7795.1	48.802	31.4835	66.1205	2.10016	1.0705	0.631373	1
MSTRG.12861.1	2586.03	1965.07	3206.98	1.63199	0.706636	0.631652	1
MSTRG.9926.2	15.8394	7.35536	24.3235	3.30691	1.72548	0.632152	1
MSTRG.9198.10	125.705	90.0907	161.32	1.79064	0.840472	0.63244	1
MSTRG.9027.1	207.064	151.039	263.089	1.74186	0.80063	0.633051	1
MSTRG.1627.3	3.36579	6.73159	0	0	-Inf	0.633679	1
MSTRG.10242.4	283.614	358.137	209.091	0.58383	-0.776379	0.633964	1
MSTRG.16758.5	500.761	627.265	374.257	0.596649	-0.745046	0.634339	1
MSTRG.2351.1	1021.51	1266.23	776.802	0.613477	-0.704919	0.636319	1
MSTRG.7302.1	118.929	154.428	83.4295	0.540249	-0.888305	0.637448	1
MSTRG.18858.1	192.5	141.504	243.496	1.72077	0.783052	0.637923	1
MSTRG.3553.1	112.33	144.99	79.6706	0.549492	-0.86383	0.638382	1
MSTRG.6201.1	144.637	187.035	102.239	0.546631	-0.871362	0.638508	1
MSTRG.16303.2	1171.57	880.7	1462.43	1.66054	0.731649	0.638693	1
MSTRG.8472.3	3.14521	0	6.29043	Inf	Inf	0.639527	1
MSTRG.19441.1	15.7293	7.64953	23.8091	3.11249	1.63807	0.63956	1
MSTRG.4289.1	151.716	110.828	192.603	1.73785	0.797307	0.640957	1
MSTRG.15813.1	197.146	248.727	145.565	0.585239	-0.772902	0.641198	1
MSTRG.9381.1	748.472	569.788	927.157	1.6272	0.70239	0.642405	1
MSTRG.5706.1	156.535	113.9	199.17	1.74863	0.806224	0.642437	1
MSTRG.1778.1	43.1272	27.2888	58.9655	2.1608	1.11156	0.643798	1
MSTRG.15377.1	2066.01	2541.6	1590.42	0.625755	-0.676329	0.644244	1
MSTRG.2893.1	698.848	864.825	532.872	0.616162	-0.698619	0.64449	1
MSTRG.7159.1	165.824	210.097	121.551	0.578545	-0.7895	0.644943	1
MSTRG.17830.1	67.1185	88.2183	46.0188	0.521647	-0.938854	0.646212	1
MSTRG.3560.7	37.6867	52.0634	23.3099	0.447722	-1.15933	0.646279	1
MSTRG.12893.1	136.01	99.4082	172.612	1.7364	0.796096	0.646553	1
MSTRG.14556.1	760.893	941.231	580.554	0.616804	-0.697117	0.646794	1
MSTRG.5510.6	2407.55	2961.81	1853.29	0.62573	-0.676388	0.647172	1
MSTRG.13682.1	302.038	377.242	226.834	0.601296	-0.733854	0.647701	1
MSTRG.1100.2	21.9296	12.2535	31.6057	2.57932	1.36699	0.649211	1
MSTRG.328.1	1806.05	1393.37	2218.72	1.59234	0.67115	0.649922	1
MSTRG.6706.2	142.8	105.148	180.452	1.71618	0.779197	0.650561	1
MSTRG.12593.3	40.7377	26.3329	55.1425	2.09406	1.0663	0.65321	1
MSTRG.14107.1	5.88452	1.2292	10.5398	8.57453	3.10006	0.656533	1
MSTRG.519.3	411.887	510.512	313.262	0.613624	-0.704573	0.656795	1
MSTRG.13597.5	335.597	415.772	255.423	0.614335	-0.702903	0.659814	1
MSTRG.3681.1	3.01751	0	6.03503	Inf	Inf	0.659962	1
MSTRG.12561.1	1985.87	2422.7	1549.04	0.639384	-0.645246	0.662249	1
MSTRG.4039.1	55.8913	38.2649	73.5176	1.92128	0.942069	0.662256	1
MSTRG.16279.1	989.479	1209.89	769.071	0.635654	-0.653685	0.662356	1
MSTRG.2637.1	475.41	367.557	583.263	1.58686	0.666179	0.662444	1
MSTRG.2232.2	431.264	334.308	528.219	1.58004	0.65996	0.662649	1
MSTRG.19935.1	2232.62	2718.39	1746.86	0.642607	-0.63799	0.663682	1
MSTRG.13314.15	969.774	1192.92	746.624	0.625877	-0.67605	0.664314	1
MSTRG.16200.1	7.32157	12.5868	2.05631	0.16337	-2.61378	0.665121	1
MSTRG.8573.1	2865.4	3434.81	2295.99	0.668447	-0.581114	0.665874	1
MSTRG.14989.1	584.397	453.771	715.023	1.57574	0.656025	0.66612	1
MSTRG.18372.1	545.658	422.682	668.634	1.58188	0.661644	0.66681	1
MSTRG.5740.1	507.103	622.94	391.267	0.628098	-0.670939	0.667049	1
MSTRG.20330.1	337.085	415.406	258.764	0.622919	-0.682882	0.667197	1
MSTRG.16525.1	40.8764	54.7945	26.9583	0.491989	-1.0233	0.667268	1
MSTRG.11535.3	2.91311	0	5.82622	Inf	Inf	0.667987	1
MSTRG.9926.1	50.4735	34.6023	66.3446	1.91735	0.939112	0.668613	1
MSTRG.15828.1	294.833	363.851	225.815	0.620624	-0.688208	0.670038	1
MSTRG.15528.1	1934.91	1516.06	2353.76	1.55255	0.634638	0.671714	1
MSTRG.9556.2	131.194	165.056	97.3321	0.58969	-0.761971	0.672986	1
MSTRG.8397.1	1747.75	1372.71	2122.79	1.54642	0.628936	0.673342	1
MSTRG.529.1	1614.48	1960.88	1268.09	0.646693	-0.628847	0.674032	1
MSTRG.17064.1	178.002	220.595	135.409	0.613837	-0.704073	0.67519	1
MSTRG.8324.1	13.7532	6.72721	20.7792	3.08882	1.62706	0.675345	1
MSTRG.14474.1	4864.63	5865.24	3864.03	0.658802	-0.602083	0.675873	1
MSTRG.18044.1	24.2526	34.0398	14.4654	0.424957	-1.23461	0.675892	1
MSTRG.12593.1	3.7522	0.307301	7.1971	23.4204	4.54969	0.676171	1
MSTRG.16220.1	190.902	235.857	145.947	0.618795	-0.692465	0.676984	1
MSTRG.2894.1	150.805	186.451	115.158	0.617631	-0.695182	0.677121	1
MSTRG.16463.1	616.099	480.16	752.038	1.56623	0.647292	0.677393	1
MSTRG.12237.1	223.933	172.347	275.52	1.59863	0.676839	0.677409	1
MSTRG.16937.1	54.5283	70.9204	38.1363	0.537733	-0.895037	0.67773	1
MSTRG.2456.3	32.0796	20.5416	43.6175	2.12337	1.08635	0.678283	1
MSTRG.16402.1	1425.85	1125.42	1726.27	1.5339	0.617201	0.678759	1
MSTRG.3276.1	88.1893	111.24	65.1382	0.585562	-0.772106	0.678968	1
MSTRG.14168.1	861.435	1046.07	676.801	0.646995	-0.628174	0.680115	1
MSTRG.20060.1	157.437	196.324	118.549	0.603843	-0.727756	0.680143	1
MSTRG.19712.1	109.817	137.785	81.8492	0.594033	-0.751384	0.680432	1
MSTRG.2707.1	131.69	173.01	90.3699	0.522338	-0.936944	0.680463	1
MSTRG.13684.5	81.6992	59.4269	103.971	1.74957	0.806998	0.681671	1
MSTRG.13023.1	162.958	124.353	201.563	1.6209	0.696795	0.681906	1
MSTRG.11204.1	25.3633	35.2475	15.4791	0.439154	-1.1872	0.682025	1
MSTRG.15961.1	721.75	570.47	873.03	1.53037	0.613881	0.682592	1
MSTRG.315.1	57.7592	41.3123	74.2061	1.79622	0.844966	0.682618	1
MSTRG.13270.1	47.1323	60.3974	33.8671	0.560738	-0.834602	0.682897	1
MSTRG.1078.1	308.153	377.185	239.12	0.63396	-0.657537	0.683215	1
MSTRG.4773.1	196.555	243.745	149.365	0.61279	-0.706534	0.683602	1
MSTRG.2575.1	82.7066	61.2503	104.163	1.70061	0.766052	0.683743	1
MSTRG.9052.2	37.101	24.8194	49.3826	1.98968	0.992533	0.683866	1
MSTRG.492.3	1403.84	1693.21	1114.46	0.658196	-0.603412	0.683996	1
MSTRG.1874.1	177.684	135.983	219.385	1.61332	0.690036	0.684918	1
MSTRG.3560.1	1222.08	968.528	1475.64	1.52359	0.60747	0.685012	1
MSTRG.8937.1	1142.86	905.153	1380.57	1.52523	0.609028	0.685205	1
MSTRG.8961.1	95.9979	71.061	120.935	1.70185	0.767101	0.685409	1
MSTRG.12598.1	1882.6	2269.84	1495.36	0.658794	-0.602101	0.686279	1
MSTRG.16697.1	55.1408	39.1746	71.107	1.81513	0.860071	0.686553	1
MSTRG.13014.1	385.229	302.822	467.636	1.54426	0.626919	0.687359	1
MSTRG.4095.3	1567.84	1244.76	1890.92	1.5191	0.603216	0.689193	1
MSTRG.2685.1	80.3461	101.081	59.611	0.589735	-0.761862	0.689583	1
MSTRG.4111.1	19.0595	11.0355	27.0834	2.4542	1.29525	0.690347	1
MSTRG.10792.1	313.698	246.255	381.14	1.54775	0.63017	0.6915	1
MSTRG.11693.1	9.14186	3.68004	14.6037	3.96835	1.98854	0.692244	1
MSTRG.8471.1	2.74319	0	5.48638	Inf	Inf	0.692894	1
MSTRG.16031.1	7.34324	2.44396	12.2425	5.00929	2.32461	0.693967	1
MSTRG.5627.1	31.384	20.5286	42.2394	2.05759	1.04095	0.694238	1
MSTRG.13684.1	90.5374	113.415	67.6594	0.596564	-0.745252	0.694643	1
MSTRG.11697.2	28.7375	18.0925	39.3826	2.17674	1.12217	0.697249	1
MSTRG.12211.1	2.67479	0	5.34959	Inf	Inf	0.698279	1
MSTRG.16203.1	110.534	137.568	83.5002	0.606972	-0.720298	0.69865	1
MSTRG.10924.1	2.75206	5.50412	0	0	-Inf	0.698689	1
MSTRG.9260.1	2439.57	1961.74	2917.41	1.48716	0.572557	0.699017	1
MSTRG.1176.1	15.3106	22.3822	8.23905	0.368107	-1.4418	0.6992	1
MSTRG.3390.2	66.0098	83.2963	48.7233	0.58494	-0.773639	0.699491	1
MSTRG.4987.1	462.88	557.472	368.288	0.66064	-0.598064	0.70074	1
MSTRG.8324.3	16.782	9.49015	24.0739	2.53673	1.34297	0.700977	1
MSTRG.1331.2	27.7999	17.7837	37.8161	2.12644	1.08844	0.701072	1
MSTRG.9052.1	20.65	12.5663	28.7337	2.28657	1.19319	0.701305	1
MSTRG.3047.1	1487.12	1781.37	1192.87	0.669637	-0.578548	0.703603	1
MSTRG.17876.1	18.5611	10.4034	26.7188	2.56829	1.36081	0.703778	1
MSTRG.13713.2	46.8402	33.7034	59.9771	1.77956	0.831519	0.703896	1
MSTRG.186.1	130.744	160.104	101.383	0.633232	-0.659193	0.70433	1
MSTRG.20489.1	302.843	364.962	240.724	0.659586	-0.600367	0.704408	1
MSTRG.18057.5	389.408	309.706	469.111	1.5147	0.59903	0.705653	1
MSTRG.11638.1	9.28539	3.97581	14.595	3.67094	1.87615	0.705838	1
MSTRG.17481.1	295.313	354.619	236.006	0.665519	-0.587448	0.706477	1
MSTRG.10373.1	1220.04	1454.87	985.211	0.677182	-0.562384	0.706477	1
MSTRG.13952.1	301.241	239.102	363.381	1.51977	0.603858	0.706945	1
MSTRG.19414.1	33.5737	23.2927	43.8548	1.88277	0.912855	0.707692	1
MSTRG.5169.7	2.59766	0	5.19532	Inf	Inf	0.710617	1
MSTRG.8026.1	8.70516	3.66595	13.7444	3.7492	1.90658	0.710922	1
MSTRG.11789.2	16.0421	9.18833	22.8959	2.49184	1.31721	0.711049	1
MSTRG.13535.1	45.1308	32.143	58.1186	1.80813	0.854497	0.711108	1
MSTRG.12559.1	2156.89	2556.12	1757.65	0.687623	-0.54031	0.711237	1
MSTRG.2203.1	5.61381	1.52748	9.70014	6.35043	2.66685	0.711344	1
MSTRG.976.1	136.044	166.871	105.218	0.630537	-0.665347	0.714808	1
MSTRG.17672.1	168.48	204.631	132.329	0.646671	-0.628896	0.714872	1
MSTRG.2280.1	81.3566	101.707	61.0058	0.599817	-0.737405	0.714941	1
MSTRG.14830.1	248.211	197.156	299.266	1.51791	0.602088	0.715088	1
MSTRG.12231.1	55.9851	39.8011	72.1692	1.81325	0.858577	0.715209	1
MSTRG.10319.1	78.2333	97.3467	59.1199	0.607313	-0.719489	0.715291	1
MSTRG.18139.1	286.643	229.937	343.349	1.49323	0.578437	0.716504	1
MSTRG.6453.1	1197.46	1423.41	971.505	0.682517	-0.551062	0.716689	1
MSTRG.1161.1	194.474	233.717	155.23	0.664178	-0.590359	0.717509	1
MSTRG.10701.7	3677.84	3014.09	4341.59	1.44044	0.526505	0.719081	1
MSTRG.13875.1	577.952	688.099	467.805	0.679852	-0.556708	0.720672	1
MSTRG.14556.3	68.8163	51.9618	85.6709	1.64873	0.721354	0.721759	1
MSTRG.136.1	6042.13	7110.88	4973.39	0.699406	-0.515798	0.72206	1
MSTRG.11422.1	450.388	535.642	365.134	0.681676	-0.552843	0.722142	1
MSTRG.14861.1	389.214	469.275	309.154	0.658789	-0.602111	0.722915	1
MSTRG.8372.1	1375.17	1127.56	1622.79	1.4392	0.525272	0.724104	1
MSTRG.8511.1	29.1904	19.9011	38.4797	1.93355	0.951251	0.72521	1
MSTRG.15644.1	306.394	246.63	366.158	1.48464	0.570117	0.725301	1
MSTRG.15263.1	10.1317	4.90299	15.3605	3.13287	1.64749	0.725874	1
MSTRG.4906.1	10.8388	5.50725	16.1703	2.93619	1.55394	0.726321	1
MSTRG.3335.1	237.379	191.374	283.384	1.48078	0.56636	0.727873	1
MSTRG.16164.1	646.173	759.758	532.589	0.700998	-0.512517	0.728324	1
MSTRG.7738.1	63.3172	78.721	47.9135	0.60865	-0.716315	0.728782	1
MSTRG.7500.1	306.693	248.98	364.406	1.46359	0.549515	0.728852	1
MSTRG.8118.1	38.2704	48.9793	27.5615	0.562717	-0.829519	0.729606	1
MSTRG.1939.2	1424.88	1673.51	1176.24	0.702859	-0.508693	0.729795	1
MSTRG.11492.1	3.22792	0.307301	6.14853	20.0082	4.32252	0.730551	1
MSTRG.13683.5	1874.74	1555.31	2194.17	1.41075	0.496466	0.730784	1
MSTRG.16651.1	14.1464	7.96121	20.3316	2.55384	1.35267	0.731504	1
MSTRG.11211.1	714.846	586.615	843.077	1.43719	0.52325	0.731638	1
MSTRG.17006.1	307.723	249.289	366.158	1.46881	0.554647	0.731956	1
MSTRG.2989.1	60.0311	45.3157	74.7466	1.64947	0.721999	0.731967	1
MSTRG.66.3	68.8807	52.6226	85.1388	1.61791	0.694135	0.732504	1
MSTRG.8588.2	123.215	96.2313	150.198	1.5608	0.642289	0.732634	1
MSTRG.13982.1	88.1992	107.121	69.2769	0.646713	-0.628802	0.733269	1
MSTRG.5118.1	1189.77	1406.96	972.576	0.69126	-0.5327	0.733724	1
MSTRG.6532.1	6.62943	2.44396	10.8149	4.42514	2.14572	0.734332	1
MSTRG.11428.1	6479.93	5372.99	7586.88	1.41204	0.497783	0.734372	1
MSTRG.2025.1	598.726	491.223	706.229	1.43769	0.523757	0.735124	1
MSTRG.8375.1	20.9688	13.7904	28.1473	2.04108	1.02933	0.735297	1
MSTRG.1388.1	99.0248	77.565	120.485	1.55334	0.63537	0.735361	1
MSTRG.12067.1	6.58193	2.45445	10.7094	4.36327	2.12541	0.735407	1
MSTRG.3454.1	601.134	490.406	711.863	1.45158	0.537621	0.735723	1
MSTRG.3560.19	61.3231	75.0689	47.5773	0.633782	-0.657942	0.736083	1
MSTRG.10123.1	532.457	437.001	627.912	1.43687	0.522928	0.736484	1
MSTRG.4387.1	79.1485	96.2039	62.093	0.645431	-0.631666	0.737077	1
MSTRG.20062.1	7750.77	9049.87	6451.67	0.712902	-0.488223	0.737215	1
MSTRG.13352.1	413.456	487.353	339.56	0.696743	-0.521302	0.737862	1
MSTRG.10810.1	78.6272	96.1924	61.062	0.63479	-0.655649	0.737911	1
MSTRG.14232.4	982.665	1148	817.331	0.711961	-0.490131	0.738888	1
MSTRG.14373.2	886.67	1032.84	740.499	0.716952	-0.480051	0.739005	1
MSTRG.20510.1	8.07487	3.67511	12.4746	3.39436	1.76314	0.739248	1
MSTRG.14936.1	70.1119	86.0983	54.1254	0.628646	-0.66968	0.739739	1
MSTRG.10402.1	276.664	326.844	226.484	0.692943	-0.529191	0.739905	1
MSTRG.11938.1	280.698	225.378	336.019	1.49092	0.576201	0.740023	1
MSTRG.382.1	60.9149	47.1595	74.6703	1.58336	0.662986	0.741216	1
MSTRG.19382.1	175.817	208.962	142.672	0.682764	-0.55054	0.74186	1
MSTRG.20130.1	233.996	276.481	191.51	0.69267	-0.52976	0.742581	1
MSTRG.20103.1	360.513	297.312	423.714	1.42515	0.511115	0.742628	1
MSTRG.6681.10	1926.69	1607.64	2245.75	1.39692	0.48225	0.743606	1
MSTRG.18511.1	35.6716	26.0093	45.334	1.743	0.80157	0.744051	1
MSTRG.8568.15	11055.6	9196.85	12914.3	1.40421	0.489758	0.744071	1
MSTRG.11461.5	2.25605	0	4.5121	Inf	Inf	0.744765	1
MSTRG.19305.1	63.7011	78.4241	48.9781	0.624529	-0.679159	0.745732	1
MSTRG.13346.18	244.356	311.183	177.528	0.570495	-0.809713	0.74599	1
MSTRG.14473.1	212.161	172.702	251.621	1.45697	0.542967	0.745992	1
MSTRG.5537.14	42.0587	30.922	53.1955	1.72031	0.782671	0.747276	1
MSTRG.6201.2	179.321	145.596	213.046	1.46327	0.549195	0.749751	1
MSTRG.10786.1	338.665	397.908	279.423	0.702229	-0.509986	0.749955	1
MSTRG.3977.1	2.30476	4.60951	0	0	-Inf	0.749976	1
MSTRG.8382.1	365.505	429.38	301.63	0.702479	-0.509473	0.750642	1
MSTRG.5641.2	110.465	88.6695	132.261	1.49162	0.576883	0.751782	1
MSTRG.16395.8	4440.25	5166.67	3713.83	0.718805	-0.476327	0.752377	1
MSTRG.837.1	105.396	85.4779	125.313	1.46603	0.551917	0.752546	1
MSTRG.5980.8	174.784	142.7	206.868	1.44967	0.535724	0.752959	1
MSTRG.12670.11	66.5973	52.0898	81.1048	1.55702	0.638785	0.753257	1
MSTRG.3456.1	4.83155	8.26386	1.39925	0.169322	-2.56216	0.753771	1
MSTRG.20207.1	2.22657	0	4.45313	Inf	Inf	0.753826	1
MSTRG.10380.1	30.3382	38.9041	21.7724	0.559643	-0.837421	0.754273	1
MSTRG.16064.1	487.987	407.008	568.967	1.39793	0.483289	0.754297	1
MSTRG.14232.6	98.3342	116.768	79.9005	0.684267	-0.547369	0.755212	1
MSTRG.14635.12	1242.13	958.333	1525.93	1.59227	0.671086	0.755256	1
MSTRG.9266.1	107.925	86.0295	129.821	1.50903	0.593625	0.755595	1
MSTRG.14635.11	439.387	369.088	509.687	1.38094	0.465647	0.756894	1
MSTRG.18171.1	476.046	400.227	551.866	1.37888	0.463501	0.757271	1
MSTRG.18586.1	134.051	108.74	159.362	1.46553	0.551425	0.757758	1
MSTRG.16551.1	4155.43	3502.93	4807.93	1.37254	0.456852	0.758175	1
MSTRG.7097.1	8.84723	4.58243	13.112	2.86137	1.51671	0.75905	1
MSTRG.14232.2	1281.03	1474.87	1087.19	0.737147	-0.439975	0.760472	1
MSTRG.10753.3	27.7475	19.9222	35.5728	1.78559	0.836397	0.760958	1
MSTRG.7818.1	222.393	260.909	183.877	0.704756	-0.504805	0.762046	1
MSTRG.519.1	397.745	465.03	330.459	0.710618	-0.492854	0.762495	1
MSTRG.4826.1	434.929	500.523	369.335	0.737898	-0.438507	0.762933	1
MSTRG.18284.1	427.855	359.27	496.44	1.3818	0.466551	0.762967	1
MSTRG.19343.1	327.11	381.225	272.995	0.7161	-0.481766	0.763942	1
MSTRG.7891.1	101.393	120.925	81.8601	0.676948	-0.562882	0.764063	1
MSTRG.13258.1	16.6612	22.3489	10.9735	0.491009	-1.02618	0.764253	1
MSTRG.13547.1	11.8826	16.8504	6.91475	0.410362	-1.28503	0.764647	1
MSTRG.5290.1	5.65271	9.19236	2.11306	0.229872	-2.1211	0.765627	1
MSTRG.3560.29	2751.52	3171.47	2331.57	0.73517	-0.443851	0.766372	1
MSTRG.1442.1	121.898	99.6347	144.161	1.4469	0.532962	0.76664	1
MSTRG.18440.2	164.366	195.502	133.23	0.681476	-0.553265	0.767465	1
MSTRG.17047.1	2.915	5.49892	0.331075	0.0602073	-4.05392	0.7695	1
MSTRG.20134.1	708.537	816.977	600.098	0.734535	-0.445097	0.769726	1
MSTRG.17055.1	84.6221	100.748	68.4962	0.679877	-0.556654	0.771394	1
MSTRG.19641.1	323.4	374.834	271.967	0.725565	-0.462823	0.771463	1
MSTRG.6705.1	1196.8	1375.53	1018.07	0.740128	-0.434153	0.771778	1
MSTRG.7246.1	4060.69	4661.32	3460.07	0.742295	-0.429936	0.772509	1
MSTRG.66.5	9.30846	5.19925	13.4177	2.58069	1.36776	0.77318	1
MSTRG.5610.1	1317.92	1123.28	1512.55	1.34655	0.429266	0.773281	1
MSTRG.6218.3	20.5649	14.0945	27.0354	1.91815	0.939715	0.773305	1
MSTRG.20246.9	15.4043	10.1074	20.7013	2.04814	1.03431	0.774049	1
MSTRG.14711.1	507.056	583.752	430.36	0.737232	-0.43981	0.774219	1
MSTRG.4494.1	871.914	998.914	744.915	0.745725	-0.423285	0.774266	1
MSTRG.3167.1	603.572	511.789	695.354	1.35867	0.442199	0.775061	1
MSTRG.3390.1	18.5916	12.8866	24.2966	1.88542	0.914889	0.775255	1
MSTRG.2189.1	824.756	702.791	946.72	1.34709	0.429841	0.776446	1
MSTRG.5708.1	378.367	435.075	321.659	0.739318	-0.435734	0.776638	1
MSTRG.115.13	925.89	794.774	1057	1.32994	0.411364	0.77666	1
MSTRG.947.1	28.5473	36.1458	20.9487	0.579561	-0.786967	0.777313	1
MSTRG.11689.1	5.85296	2.45035	9.25556	3.77724	1.91733	0.77802	1
MSTRG.15813.3	84.9347	101.139	68.7307	0.679569	-0.557309	0.778506	1
MSTRG.627.1	913.694	1045.53	781.854	0.747803	-0.419269	0.778735	1
MSTRG.8205.1	35.3316	27.2821	43.3811	1.59009	0.669109	0.778809	1
MSTRG.14888.2	128.707	152.886	104.528	0.683701	-0.548562	0.779366	1
MSTRG.10124.1	1013.21	864.759	1161.66	1.34333	0.425817	0.779399	1
MSTRG.13372.1	18.6153	24.5478	12.6828	0.516655	-0.952727	0.779439	1
MSTRG.12372.1	3446.93	2966.4	3927.45	1.32398	0.40488	0.780658	1
MSTRG.9823.1	43.0297	33.0647	52.9946	1.60275	0.680551	0.78068	1
MSTRG.2510.1	84.8693	69.2126	100.526	1.45243	0.538465	0.780802	1
MSTRG.182.1	6266.7	7148.59	5384.8	0.753267	-0.408766	0.780923	1
MSTRG.12076.2	6.72135	3.06148	10.3812	3.39091	1.76167	0.782423	1
MSTRG.6453.2	130.433	151.914	108.951	0.717192	-0.47957	0.782567	1
MSTRG.20166.1	3065.16	3491.59	2638.72	0.755737	-0.404044	0.783557	1
MSTRG.9609.2	3.12012	0.611962	5.62828	9.1971	3.20118	0.783796	1
MSTRG.2328.1	113.303	132.32	94.2866	0.712564	-0.488908	0.783799	1
MSTRG.16723.1	7.83962	3.99047	11.6888	2.92918	1.5505	0.783852	1
MSTRG.2423.1	4.15677	1.22198	7.09156	5.80333	2.53688	0.784388	1
MSTRG.19659.1	18.089	12.5654	23.6126	1.87917	0.910096	0.785162	1
MSTRG.18440.1	185.703	213.408	157.998	0.740356	-0.433709	0.785347	1
MSTRG.4095.1	658.82	565.622	752.019	1.32954	0.410932	0.785549	1
MSTRG.4039.9	33.6671	25.506	41.8282	1.63994	0.713641	0.785857	1
MSTRG.4470.1	105.599	122.392	88.8061	0.725586	-0.462782	0.786136	1
MSTRG.11372.1	2177.93	2447.7	1908.16	0.779573	-0.359245	0.786247	1
MSTRG.14888.1	221.322	253.406	189.238	0.746776	-0.421253	0.786536	1
MSTRG.2025.2	27.0334	34.0481	20.0188	0.587956	-0.766219	0.786602	1
MSTRG.15428.2	11.1487	7.06792	15.2295	2.15473	1.10751	0.786904	1
MSTRG.128.1	219.489	252.612	186.366	0.737754	-0.438789	0.787607	1
MSTRG.12314.1	41.1689	50.2293	32.1085	0.639238	-0.645574	0.787774	1
MSTRG.6367.1	8727.72	9906.44	7549.01	0.76203	-0.39208	0.787783	1
MSTRG.12123.1	1.90095	0	3.8019	Inf	Inf	0.78794	1
MSTRG.14573.1	322.99	366.594	279.386	0.762112	-0.391925	0.788362	1
MSTRG.14737.1	24.5384	18.0503	31.0264	1.71889	0.781473	0.788483	1
MSTRG.9957.1	28.9666	21.7302	36.2029	1.66601	0.736401	0.789478	1
MSTRG.14370.1	63.0895	50.9332	75.2458	1.47734	0.563004	0.790196	1
MSTRG.3560.5	4709.19	4068.12	5350.26	1.31517	0.395247	0.79043	1
MSTRG.19938.1	9.41485	5.50808	13.3216	2.41856	1.27415	0.790767	1
MSTRG.940.1	64.7878	76.3088	53.2668	0.698043	-0.518612	0.792295	1
MSTRG.19257.1	372.408	424.465	320.351	0.754716	-0.405994	0.792585	1
MSTRG.76.1	76.1655	89.4623	62.8687	0.702739	-0.508938	0.793223	1
MSTRG.3337.1	184.774	156.527	213.02	1.36092	0.444584	0.793509	1
MSTRG.833.1	433.262	492.436	374.087	0.759667	-0.396561	0.793839	1
MSTRG.8789.11	4.088	1.22198	6.95403	5.69078	2.50863	0.79404	1
MSTRG.16536.1	3.04832	0.614602	5.48203	8.91965	3.15699	0.794161	1
MSTRG.19576.1	48.6164	38.9067	58.326	1.49913	0.584121	0.795248	1
MSTRG.5858.1	33.5276	26.0485	41.0068	1.57425	0.654663	0.795955	1
MSTRG.15001.1	21.5852	15.6394	27.5309	1.76035	0.815864	0.795984	1
MSTRG.19404.1	21.5464	15.6405	27.4523	1.7552	0.811639	0.796065	1
MSTRG.2025.3	70.033	58.1562	81.9098	1.40845	0.494103	0.796973	1
MSTRG.16205.1	43.4072	34.6216	52.1928	1.50752	0.592178	0.797924	1
MSTRG.4186.1	124.181	143.962	104.4	0.72519	-0.463569	0.798013	1
MSTRG.18215.1	489.535	427.873	551.197	1.28823	0.365385	0.798406	1
MSTRG.3037.1	516.915	447.717	586.113	1.30911	0.388591	0.798698	1
MSTRG.4980.1	790.196	685.465	894.927	1.30558	0.384687	0.798822	1
MSTRG.12444.1	221.1	188.643	253.556	1.34411	0.426647	0.79891	1
MSTRG.13032.1	4.77964	1.83394	7.72533	4.21241	2.07465	0.799271	1
MSTRG.10505.1	91.9201	105.835	78.005	0.737043	-0.440179	0.799464	1
MSTRG.7776.1	24.753	18.6906	30.8155	1.64872	0.721346	0.800508	1
MSTRG.20327.5	44.4645	53.5665	35.3625	0.660161	-0.599111	0.800513	1
MSTRG.12708.1	97.6952	113.562	81.8287	0.720566	-0.472797	0.800712	1
MSTRG.3776.1	137.944	119.379	156.51	1.31104	0.39071	0.800771	1
MSTRG.16028.1	81.0282	94.6378	67.4186	0.712385	-0.489271	0.80095	1
MSTRG.14738.2	435.441	373.783	497.1	1.32992	0.411336	0.802207	1
MSTRG.18752.2	32.2113	39.1044	25.3181	0.64745	-0.62716	0.802505	1
MSTRG.9556.3	128.222	145.417	111.027	0.763507	-0.389286	0.802589	1
MSTRG.6180.1	3.02055	0.611477	5.42963	8.87953	3.15048	0.802758	1
MSTRG.8394.1	8.47795	4.89529	12.0606	2.46372	1.30084	0.802897	1
MSTRG.3602.1	42.9752	51.4712	34.4792	0.669873	-0.57804	0.80304	1
MSTRG.8576.1	211.669	240.749	182.589	0.758422	-0.398928	0.803051	1
MSTRG.7074.1	477.082	540.047	414.116	0.766814	-0.383052	0.803177	1
MSTRG.813.1	91.7363	76.9143	106.558	1.38542	0.470319	0.803326	1
MSTRG.1100.1	33.0981	25.762	40.4341	1.56952	0.650327	0.803576	1
MSTRG.12940.2	1.79872	0	3.59744	Inf	Inf	0.803665	1
MSTRG.5498.1	2132.27	1872.57	2391.96	1.27736	0.353168	0.803804	1
MSTRG.15526.1	480.192	543.308	417.075	0.767658	-0.381464	0.804722	1
MSTRG.19591.1	1.78453	0	3.56907	Inf	Inf	0.804868	1
MSTRG.11461.2	1.78453	0	3.56907	Inf	Inf	0.804868	1
MSTRG.3560.9	93.3677	79.891	106.844	1.33738	0.419405	0.805261	1
MSTRG.1721.2	5.71946	2.74946	8.68946	3.16043	1.66012	0.805578	1
MSTRG.1647.13	1786.66	2008.82	1564.5	0.778816	-0.360646	0.806853	1
MSTRG.9948.1	2.93043	0.614602	5.24626	8.53604	3.09357	0.806976	1
MSTRG.7049.1	205.011	176.694	233.327	1.32051	0.401099	0.809504	1
MSTRG.1926.1	1400.21	1566.27	1234.15	0.787955	-0.343814	0.810123	1
MSTRG.12527.1	6.7443	9.77766	3.71095	0.379533	-1.3977	0.810977	1
MSTRG.12130.4	3997.71	4483.27	3512.16	0.783392	-0.352193	0.811141	1
MSTRG.7066.1	50.3979	41.0487	59.7471	1.45552	0.541535	0.811544	1
MSTRG.17797.1	20.8182	15.3031	26.3332	1.72078	0.78306	0.811636	1
MSTRG.4878.1	66.0532	55.6862	76.4201	1.37233	0.456632	0.811874	1
MSTRG.11405.1	1.6954	0	3.39079	Inf	Inf	0.812511	1
MSTRG.4148.1	540.12	607.906	472.335	0.776986	-0.364039	0.812892	1
MSTRG.2871.7	84.158	71.591	96.7249	1.35108	0.43411	0.813053	1
MSTRG.11508.1	10.7012	14.7111	6.69137	0.454853	-1.13653	0.813226	1
MSTRG.11792.1	152.394	132.723	172.064	1.29641	0.374524	0.8142	1
MSTRG.2091.1	203.661	231.23	176.092	0.761547	-0.392995	0.81445	1
MSTRG.20027.4	88.7137	76.2499	101.178	1.32692	0.408082	0.814581	1
MSTRG.2546.6	911.561	796.91	1026.21	1.28774	0.364842	0.815617	1
MSTRG.1926.2	1.65538	0	3.31075	Inf	Inf	0.815988	1
MSTRG.5514.1	71.5594	60.6759	82.4429	1.35874	0.442272	0.816958	1
MSTRG.2231.1	3930.16	4389.88	3470.44	0.790556	-0.33906	0.816997	1
MSTRG.3276.2	1127.82	990.607	1265.04	1.27703	0.352796	0.81745	1
MSTRG.12428.1	547.129	617.41	476.849	0.772337	-0.372698	0.818227	1
MSTRG.6053.6	1265.5	1115.37	1415.63	1.2692	0.343925	0.819088	1
MSTRG.8575.1	35.6271	42.7984	28.4558	0.664878	-0.588838	0.819106	1
MSTRG.19592.1	8.66342	11.954	5.37288	0.449464	-1.15372	0.819582	1
MSTRG.12467.1	7.79321	11.0292	4.5572	0.413194	-1.27511	0.819643	1
MSTRG.12501.1	33.3432	40.1108	26.5756	0.662553	-0.593892	0.819675	1
MSTRG.14346.1	163.154	185.554	140.753	0.758555	-0.398674	0.820206	1
MSTRG.3770.2	2.93475	5.19571	0.673794	0.129683	-2.94694	0.820586	1
MSTRG.14573.3	751.987	838.805	665.169	0.792996	-0.334615	0.821096	1
MSTRG.16579.1	152.521	173.291	131.752	0.760295	-0.395369	0.821735	1
MSTRG.8789.10	1.66993	0	3.33985	Inf	Inf	0.821992	1
MSTRG.4039.8	1.66993	0	3.33985	Inf	Inf	0.821992	1
MSTRG.11522.1	989.282	1104.74	873.822	0.790974	-0.338298	0.822329	1
MSTRG.6990.1	20.2954	25.1053	15.4856	0.616827	-0.697063	0.822451	1
MSTRG.19264.1	50.5436	42.278	58.8092	1.39101	0.476136	0.82266	1
MSTRG.7057.1	28.7555	22.6557	34.8553	1.53847	0.621501	0.824172	1
MSTRG.3338.2	28.0044	34.0057	22.0031	0.64704	-0.628072	0.824244	1
MSTRG.6969.1	203.773	176.633	230.913	1.3073	0.386589	0.824486	1
MSTRG.13092.1	1.68488	3.36975	0	0	-Inf	0.824639	1
MSTRG.13599.1	1.68373	3.36746	0	0	-Inf	0.824743	1
MSTRG.9897.1	435.459	384.596	486.323	1.2645	0.338571	0.824838	1
MSTRG.12176.1	89.2913	76.5031	102.08	1.33432	0.416105	0.825749	1
MSTRG.13036.1	4.33031	1.84117	6.81945	3.70387	1.88903	0.825891	1
MSTRG.480.1	3.58182	1.22392	5.93972	4.85301	2.27888	0.826047	1
MSTRG.6585.1	21.9448	16.8237	27.066	1.6088	0.685984	0.827196	1
MSTRG.2981.3	230.817	258.422	203.213	0.786359	-0.34674	0.827295	1
MSTRG.12835.2	102.391	116.7	88.0813	0.754766	-0.405899	0.827512	1
MSTRG.10393.2	517.14	574.835	459.445	0.799265	-0.323254	0.8276	1
MSTRG.14732.1	8.41891	11.6534	5.18442	0.444885	-1.1685	0.828871	1
MSTRG.20418.1	1494.81	1659.73	1329.9	0.801272	-0.319635	0.831337	1
MSTRG.1647.4	34.7878	40.6666	28.9091	0.71088	-0.492322	0.832162	1
MSTRG.7253.19	944.114	1058.64	829.591	0.78364	-0.351738	0.832469	1
MSTRG.7793.1	3173.23	2830.62	3515.85	1.24208	0.312756	0.833204	1
MSTRG.20327.3	27.4819	22.4019	32.5619	1.45353	0.539561	0.833458	1
MSTRG.2084.1	69.7961	59.5107	80.0816	1.34567	0.428322	0.833883	1
MSTRG.11865.2	38.0488	31.5407	44.5569	1.41268	0.498437	0.834075	1
MSTRG.12198.1	230.631	202.144	259.118	1.28185	0.358223	0.83447	1
MSTRG.19714.4	1639.56	1466.98	1812.14	1.23528	0.30484	0.834789	1
MSTRG.13182.6	315.414	352.756	278.071	0.788282	-0.343216	0.835244	1
MSTRG.11736.1	1.51313	0	3.02625	Inf	Inf	0.835377	1
MSTRG.6606.1	2.64716	0.611962	4.68235	7.65137	2.93572	0.835438	1
MSTRG.7221.1	25.8607	20.8621	30.8592	1.47919	0.564812	0.835598	1
MSTRG.8588.1	25.4578	30.9289	19.9868	0.646216	-0.629911	0.837034	1
MSTRG.802.1	843.054	753.61	932.498	1.23738	0.307283	0.837919	1
MSTRG.7946.32	902.004	996.877	807.131	0.809659	-0.304613	0.838257	1
MSTRG.8388.1	68.1387	77.7839	58.4934	0.751999	-0.411198	0.838446	1
MSTRG.14345.1	30.6057	36.4419	24.7695	0.679699	-0.557031	0.838448	1
MSTRG.1647.19	223.604	250.642	196.566	0.784253	-0.350608	0.839807	1
MSTRG.11066.1	13.8929	10.1108	17.6751	1.74814	0.805821	0.841014	1
MSTRG.18390.1	168.644	189.841	147.448	0.776693	-0.364584	0.841032	1
MSTRG.18907.1	778.61	859.162	698.057	0.812486	-0.299585	0.841485	1
MSTRG.17480.1	768.844	848.36	689.328	0.812542	-0.299486	0.84157	1
MSTRG.9848.1	11.9359	8.25518	15.6166	1.89173	0.919705	0.841877	1
MSTRG.12565.1	401.677	450.428	352.926	0.783534	-0.351933	0.842527	1
MSTRG.15831.1	80.9148	91.3608	70.4689	0.771325	-0.374589	0.842607	1
MSTRG.6020.1	13.9701	10.4288	17.5113	1.67914	0.747719	0.842706	1
MSTRG.882.1	11.1662	7.95634	14.376	1.80686	0.853484	0.842988	1
MSTRG.2740.1	2.16024	3.97776	0.342719	0.0861588	-3.53686	0.843657	1
MSTRG.12670.6	31.4977	26.722	36.2735	1.35744	0.440889	0.844408	1
MSTRG.8778.1	1809.43	2013.99	1604.88	0.796863	-0.327597	0.845214	1
MSTRG.4345.9	1.48438	0	2.96876	Inf	Inf	0.845384	1
MSTRG.11788.1	33.3771	27.5528	39.2014	1.42278	0.50871	0.845519	1
MSTRG.13684.2	27.1155	32.4366	21.7943	0.671903	-0.573675	0.845993	1
MSTRG.7934.1	225.743	252.348	199.139	0.789143	-0.341641	0.846288	1
MSTRG.6621.1	419.271	462.153	376.39	0.814426	-0.296144	0.846294	1
MSTRG.6439.1	337.174	372.394	301.955	0.810846	-0.3025	0.84661	1
MSTRG.6778.1	484.259	532.696	435.823	0.818145	-0.289571	0.847605	1
MSTRG.13409.1	7.65797	4.89542	10.4205	2.12862	1.08992	0.847748	1
MSTRG.2043.1	1688.88	1521.15	1856.6	1.22052	0.287494	0.847888	1
MSTRG.4448.1	682.503	611.95	753.055	1.23058	0.299341	0.848903	1
MSTRG.11732.2	1.42435	0	2.8487	Inf	Inf	0.850438	1
MSTRG.2182.1	51.7434	44.4185	59.0682	1.32981	0.411219	0.850708	1
MSTRG.9283.1	1.41598	0	2.83197	Inf	Inf	0.851147	1
MSTRG.12670.2	53.4775	45.3377	61.6172	1.35907	0.44262	0.851736	1
MSTRG.12286.1	524.55	467.724	581.376	1.24299	0.313814	0.852106	1
MSTRG.16727.1	93.7341	82.4359	105.032	1.27411	0.349491	0.852211	1
MSTRG.4887.1	1535.36	1685.66	1385.06	0.821674	-0.283361	0.852417	1
MSTRG.10974.3	18.9211	15.0248	22.8173	1.51864	0.60278	0.85261	1
MSTRG.18400.2	4.32676	2.14187	6.51166	3.04018	1.60415	0.85275	1
MSTRG.8570.1	23560.6	25736.9	21384.3	0.830882	-0.267284	0.854718	1
MSTRG.13221.1	683.171	749.141	617.202	0.82388	-0.279495	0.854925	1
MSTRG.17169.3	7.05363	9.80328	4.30398	0.439035	-1.18759	0.855009	1
MSTRG.1107.1	4.6477	2.44396	6.85144	2.80341	1.48719	0.855305	1
MSTRG.16413.5	26408.3	28647.3	24169.3	0.843684	-0.245226	0.855982	1
MSTRG.10242.3	485.284	531.646	438.922	0.82559	-0.276502	0.856011	1
MSTRG.8935.1	13.3056	10.0997	16.5116	1.63486	0.709167	0.856168	1
MSTRG.2217.1	509.113	558.301	459.924	0.823792	-0.279647	0.856228	1
MSTRG.7563.1	377.356	340.129	414.583	1.2189	0.285581	0.856401	1
MSTRG.13559.7	3277.72	3581.43	2974.02	0.830401	-0.26812	0.856518	1
MSTRG.10924.6	29.6593	34.5877	24.731	0.715022	-0.48394	0.856631	1
MSTRG.10131.1	226.879	203.326	250.433	1.23168	0.300631	0.85667	1
MSTRG.7726.1	45.5584	38.8971	52.2197	1.34251	0.42493	0.856732	1
MSTRG.545.1	219.335	240.017	198.653	0.827662	-0.272886	0.857097	1
MSTRG.1456.1	30.8203	35.8145	25.8261	0.721107	-0.471715	0.857132	1
MSTRG.13219.6	552.339	608.188	496.491	0.816345	-0.292749	0.857623	1
MSTRG.12670.5	18.5248	14.6827	22.3669	1.52335	0.607251	0.858062	1
MSTRG.1212.1	759.312	831.854	686.769	0.825588	-0.276505	0.858149	1
MSTRG.13318.1	1312.92	1432.6	1193.24	0.832921	-0.263749	0.858481	1
MSTRG.9783.9	4528.92	4932.14	4125.71	0.836494	-0.257573	0.858755	1
MSTRG.9521.1	33.6317	38.5842	28.6791	0.743286	-0.42801	0.858984	1
MSTRG.8789.3	1.3243	0	2.6486	Inf	Inf	0.859002	1
MSTRG.14176.3	1.3243	0	2.6486	Inf	Inf	0.859002	1
MSTRG.887.2	1.3243	0	2.6486	Inf	Inf	0.859002	1
MSTRG.9970.1	500.407	543.994	456.819	0.839751	-0.251967	0.859465	1
MSTRG.20121.1	638.336	698.657	578.015	0.827322	-0.273479	0.859863	1
MSTRG.30.1	142.951	127.967	157.935	1.23419	0.30356	0.860494	1
MSTRG.14313.1	88.9683	80.12	97.8166	1.22088	0.287917	0.861045	1
MSTRG.12027.1	4.64375	6.72985	2.55764	0.380044	-1.39576	0.861538	1
MSTRG.1460.1	163.695	147.336	180.055	1.22207	0.289331	0.862161	1
MSTRG.6573.1	1165.97	1266.98	1064.97	0.84056	-0.250577	0.862694	1
MSTRG.5262.1	1.37751	2.75501	0	0	-Inf	0.863004	1
MSTRG.18019.2	181.113	198.424	163.801	0.825512	-0.276639	0.863011	1
MSTRG.2277.1	128.343	114.782	141.904	1.23629	0.306021	0.863321	1
MSTRG.13174.1	27.9965	23.5556	32.4374	1.37705	0.461586	0.864046	1
MSTRG.6444.1	293.445	320.979	265.91	0.828436	-0.271538	0.864177	1
MSTRG.9026.2	30.0235	34.9021	25.145	0.720444	-0.473042	0.86436	1
MSTRG.6560.1	1046.52	1140.34	952.71	0.835463	-0.259352	0.864629	1
MSTRG.11426.1	993.867	1080.32	907.419	0.839958	-0.251611	0.865231	1
MSTRG.6218.2	236.015	260.024	212.006	0.815334	-0.294537	0.865311	1
MSTRG.3832.1	60.8728	53.3099	68.4358	1.28374	0.360349	0.865552	1
MSTRG.9609.5	615.794	670.286	561.302	0.837406	-0.256	0.865622	1
MSTRG.485.1	16.9138	20.4908	13.3369	0.650873	-0.619552	0.866096	1
MSTRG.13551.1	15.2086	11.9535	18.4638	1.54464	0.627269	0.866505	1
MSTRG.4517.2	205.865	227.252	184.478	0.811777	-0.300845	0.867199	1
MSTRG.9856.1	2.29994	0.614602	3.98527	6.48431	2.69695	0.867387	1
MSTRG.12182.1	1058.04	1149.42	966.662	0.840998	-0.249826	0.867642	1
MSTRG.1905.2	3.47199	1.53109	5.4129	3.53533	1.82184	0.868321	1
MSTRG.7502.1	131.587	144.302	118.872	0.823773	-0.279682	0.868562	1
MSTRG.15528.2	33.7572	29.0332	38.4811	1.32542	0.406444	0.868762	1
MSTRG.6927.1	22.0764	18.3644	25.7883	1.40425	0.489799	0.869093	1
MSTRG.9209.1	28.841	24.4857	33.1963	1.35575	0.439086	0.869741	1
MSTRG.13058.1	22.7022	18.9854	26.4191	1.39155	0.476694	0.869755	1
MSTRG.11461.3	8.84019	11.3208	6.35955	0.561756	-0.831983	0.870151	1
MSTRG.1034.17	8.54633	6.11185	10.9808	1.79664	0.845302	0.870655	1
MSTRG.9123.5	5.9113	3.68761	8.13498	2.20603	1.14145	0.871123	1
MSTRG.7729.10	4.50872	6.41978	2.59766	0.404634	-1.30531	0.871305	1
MSTRG.3560.3	188.381	170.899	205.863	1.20459	0.268537	0.871378	1
MSTRG.14428.1	47.713	53.3467	42.0792	0.788787	-0.342291	0.871453	1
MSTRG.10523.1	371.963	403.985	339.941	0.84147	-0.249017	0.871632	1
MSTRG.4425.1	9.26705	6.72451	11.8096	1.7562	0.812457	0.871767	1
MSTRG.519.2	160.186	140.445	179.927	1.28112	0.357406	0.87195	1
MSTRG.8371.1	1237.74	1135.32	1340.16	1.18043	0.239313	0.872391	1
MSTRG.8823.1	41.388	35.8536	46.9225	1.30872	0.388162	0.87326	1
MSTRG.8202.4	301.8	276.528	327.073	1.18278	0.242186	0.874143	1
MSTRG.6423.1	481.016	522.81	439.222	0.840117	-0.251338	0.874641	1
MSTRG.7623.1	2881.31	2657.27	3105.36	1.16863	0.224817	0.874969	1
MSTRG.13059.1	11.2702	8.57776	13.9627	1.62778	0.702902	0.875386	1
MSTRG.10129.1	1259.05	1158.13	1359.97	1.17428	0.23178	0.875782	1
MSTRG.12076.1	140.863	154.705	127.02	0.821045	-0.284466	0.875791	1
MSTRG.2604.1	447.118	484.388	409.849	0.846117	-0.241072	0.876226	1
MSTRG.11564.1	1629.24	1502.8	1755.68	1.16828	0.224383	0.877197	1
MSTRG.2100.1	18.6975	15.3068	22.0882	1.44303	0.529103	0.87748	1
MSTRG.9968.1	1604.57	1731.41	1477.74	0.853488	-0.228557	0.877804	1
MSTRG.6442.1	52.1705	46.2755	58.0655	1.25478	0.327432	0.877821	1
MSTRG.20258.1	1321.21	1417.3	1225.12	0.864406	-0.210219	0.87823	1
MSTRG.1023.1	3637.66	3353.39	3921.94	1.16954	0.225946	0.878272	1
MSTRG.386.1	222.236	241.308	203.163	0.841923	-0.24824	0.879806	1
MSTRG.13281.1	38.3284	32.1255	44.5313	1.38617	0.471103	0.879868	1
MSTRG.13606.3	307.372	284.16	330.584	1.16337	0.218311	0.881239	1
MSTRG.18822.1	613.564	661.999	565.128	0.853668	-0.228253	0.881306	1
MSTRG.657.1	5.33734	3.36045	7.31422	2.17656	1.12205	0.881394	1
MSTRG.9896.1	583.025	530.589	635.46	1.19765	0.260205	0.881416	1
MSTRG.214.1	13.0409	15.943	10.1389	0.635948	-0.653019	0.882596	1
MSTRG.11697.1	63.4998	71.0449	55.9548	0.787597	-0.34447	0.882757	1
MSTRG.580.4	55.2899	61.5807	48.9992	0.795691	-0.32972	0.883393	1
MSTRG.6852.1	37.8888	42.8811	32.8965	0.767157	-0.382406	0.883771	1
MSTRG.6562.1	67.4622	74.4161	60.5082	0.813107	-0.298484	0.883861	1
MSTRG.9106.1	27.892	23.8646	31.9193	1.33752	0.419557	0.884075	1
MSTRG.698.1	54.3048	49.2824	59.3273	1.20382	0.267621	0.88473	1
MSTRG.3669.1	134.872	124.996	144.749	1.15803	0.211676	0.884815	1
MSTRG.837.2	47.3172	40.0835	54.5509	1.36093	0.444593	0.886958	1
MSTRG.19841.1	311.31	336.661	285.958	0.849395	-0.235492	0.887477	1
MSTRG.5960.1	1124.62	1041	1208.24	1.16065	0.214935	0.887588	1
MSTRG.11865.1	25.9836	22.0722	29.895	1.35442	0.437676	0.888263	1
MSTRG.5413.1	74.4009	67.9836	80.8181	1.18879	0.249491	0.888394	1
MSTRG.12669.1	15.503	12.8544	18.1517	1.4121	0.49784	0.888408	1
MSTRG.10338.1	40.761	36.0949	45.4272	1.25855	0.331761	0.888845	1
MSTRG.733.1	41.8486	46.8445	36.8527	0.786703	-0.346109	0.888985	1
MSTRG.6723.1	27.8173	24.1853	31.4493	1.30035	0.378895	0.889163	1
MSTRG.11465.2	674.503	728.89	620.117	0.850768	-0.233162	0.889334	1
MSTRG.9077.1	2392.65	2226.27	2559.03	1.14947	0.200972	0.889722	1
MSTRG.16420.1	480.244	446.457	514.03	1.15135	0.203332	0.890227	1
MSTRG.1647.5	220.534	235.92	205.149	0.869568	-0.201629	0.890559	1
MSTRG.6119.1	352.859	379.869	325.85	0.857798	-0.221291	0.89067	1
MSTRG.1704.1	12.587	15.0111	10.1629	0.677028	-0.562713	0.892133	1
MSTRG.16162.1	2409.84	2578.47	2241.22	0.869205	-0.202231	0.892345	1
MSTRG.17673.2	351.735	326.279	377.191	1.15604	0.20919	0.892433	1
MSTRG.11376.1	2451.27	2278.11	2624.43	1.15202	0.204172	0.89247	1
MSTRG.1786.1	4.74255	3.05495	6.43015	2.10483	1.0737	0.892486	1
MSTRG.10907.1	39.6267	35.2306	44.0229	1.24956	0.321425	0.892595	1
MSTRG.6718.1	1039.51	1112	967.023	0.869621	-0.201541	0.892882	1
MSTRG.18171.3	97.5878	105.082	90.0932	0.857357	-0.222032	0.893074	1
MSTRG.19414.2	1.56643	0.305981	2.82688	9.23873	3.20769	0.894419	1
MSTRG.17216.2	1048.67	1118.38	978.969	0.875349	-0.19207	0.894566	1
MSTRG.16393.1	3427.98	3660.94	3195.02	0.872731	-0.196391	0.894614	1
MSTRG.263.1	175.954	189.556	162.352	0.856485	-0.223501	0.894976	1
MSTRG.10276.1	183.938	197.993	169.884	0.858029	-0.220902	0.895137	1
MSTRG.7275.1	3.30198	4.89036	1.71359	0.350403	-1.51291	0.895874	1
MSTRG.14635.13	1170.63	1250.7	1090.57	0.871966	-0.197655	0.896096	1
MSTRG.13312.1	364.794	390.498	339.09	0.868352	-0.203649	0.896643	1
MSTRG.12030.6	186.846	201.205	172.487	0.857274	-0.222171	0.897488	1
MSTRG.19283.1	237.61	254.808	220.412	0.865011	-0.20921	0.898095	1
MSTRG.841.1	5981.89	5598.04	6365.74	1.13714	0.185407	0.898316	1
MSTRG.10163.1	7.93815	9.82307	6.05323	0.616225	-0.69847	0.898648	1
MSTRG.11856.1	427.723	457.908	397.537	0.868159	-0.203968	0.898753	1
MSTRG.2791.1	1.03325	0	2.06649	Inf	Inf	0.899027	1
MSTRG.9984.1	47.841	52.6721	43.01	0.816561	-0.292367	0.899154	1
MSTRG.7730.9	1.02816	0	2.05631	Inf	Inf	0.899442	1
MSTRG.14422.1	36398.2	38636.9	34159.4	0.884113	-0.177697	0.899468	1
MSTRG.7145.1	93.9385	86.0397	101.837	1.18361	0.243192	0.89965	1
MSTRG.13824.1	475.216	501.747	448.685	0.894245	-0.161257	0.899862	1
MSTRG.1627.4	53.9912	50.1309	57.8516	1.15401	0.206657	0.900453	1
MSTRG.9642.1	118.444	127.969	108.918	0.851125	-0.232556	0.900999	1
MSTRG.1485.1	2201.13	2336.49	2065.77	0.884137	-0.177658	0.901011	1
MSTRG.13190.1	647.981	690.182	605.781	0.877712	-0.188181	0.901018	1
MSTRG.12425.1	3.61305	2.14354	5.08256	2.37111	1.24556	0.901047	1
MSTRG.9026.1	310.935	293.598	328.273	1.11811	0.161057	0.901217	1
MSTRG.8768.1	87.1924	80.2363	94.1484	1.17339	0.230682	0.901591	1
MSTRG.15238.1	283.484	303.302	263.666	0.869316	-0.202047	0.902651	1
MSTRG.9478.1	46.472	51.1666	41.7774	0.816497	-0.29248	0.902853	1
MSTRG.2586.1	1.85717	0.614602	3.09974	5.04349	2.33442	0.903328	1
MSTRG.12158.2	20.5409	17.4409	23.641	1.35549	0.438812	0.903437	1
MSTRG.9848.2	8.04382	10.1283	5.95935	0.588387	-0.765163	0.903864	1
MSTRG.9766.2	93.1476	85.8433	100.452	1.17018	0.226727	0.903904	1
MSTRG.14411.1	375.843	400.759	350.927	0.875655	-0.191566	0.904044	1
MSTRG.11300.1	11411	10729.3	12092.7	1.12707	0.172582	0.904119	1
MSTRG.17681.2	9.64724	11.6644	7.63003	0.654127	-0.612357	0.904573	1
MSTRG.997.1	477.059	446.223	507.895	1.13821	0.186767	0.904714	1
MSTRG.2264.1	314.845	336.003	293.687	0.874062	-0.194193	0.904931	1
MSTRG.2169.1	2.24548	0.921903	3.56907	3.87141	1.95286	0.905019	1
MSTRG.17125.1	178.494	190.23	166.757	0.876609	-0.189995	0.905302	1
MSTRG.15097.1	84.8025	78.8058	90.7992	1.15219	0.204378	0.905966	1
MSTRG.9504.1	82.2444	75.6479	88.841	1.1744	0.231925	0.90657	1
MSTRG.3560.10	184.524	170.835	198.214	1.16027	0.214462	0.906622	1
MSTRG.247.1	7.51448	5.80539	9.22357	1.58879	0.667933	0.906645	1
MSTRG.5537.13	10.6183	8.24838	12.9883	1.57465	0.655031	0.906893	1
MSTRG.3594.1	1354.83	1435.62	1274.04	0.88745	-0.172262	0.907482	1
MSTRG.1933.1	105.914	112.441	99.3881	0.883916	-0.178019	0.907612	1
MSTRG.9201.1	277.378	261.84	292.917	1.11868	0.161804	0.907817	1
MSTRG.20269.1	10.4938	8.56908	12.4186	1.44923	0.535291	0.908018	1
MSTRG.14232.5	10.4465	8.58998	12.3029	1.43224	0.518277	0.908116	1
MSTRG.7995.1	84.4975	90.9879	78.0072	0.857336	-0.222067	0.908178	1
MSTRG.16091.1	87.358	80.6035	94.1126	1.1676	0.223546	0.908671	1
MSTRG.16394.1	16.088	13.7791	18.3969	1.33513	0.41698	0.909218	1
MSTRG.263.2	9.07394	11.009	7.13888	0.648458	-0.624915	0.910693	1
MSTRG.13685.1	1566.12	1474.83	1657.42	1.1238	0.168385	0.911129	1
MSTRG.4276.1	2837.06	2991.25	2682.87	0.896903	-0.156975	0.911455	1
MSTRG.8663.1	4.6008	6.11713	3.08447	0.504235	-0.987833	0.911888	1
MSTRG.14232.1	592.159	659.565	524.754	0.795607	-0.329872	0.912112	1
MSTRG.13713.3	5.70131	7.3482	4.05441	0.551755	-0.8579	0.912171	1
MSTRG.2522.1	30.1508	33.3863	26.9153	0.80618	-0.310826	0.912909	1
MSTRG.164.1	138.721	147.218	130.225	0.884568	-0.176955	0.912988	1
MSTRG.7162.1	25.0103	27.9572	22.0635	0.789188	-0.341558	0.913163	1
MSTRG.14256.1	595.733	562.847	628.62	1.11686	0.159446	0.913408	1
MSTRG.9055.1	5708.41	6022.24	5394.59	0.895779	-0.158785	0.914001	1
MSTRG.16424.1	370.571	347.108	394.034	1.13519	0.182938	0.914083	1
MSTRG.12874.1	54.4796	50.1995	58.7597	1.17052	0.227153	0.914286	1
MSTRG.14288.1	4.04849	2.75321	5.34378	1.94093	0.956747	0.914661	1
MSTRG.1871.1	791.975	747.866	836.083	1.11796	0.160867	0.915386	1
MSTRG.11373.1	2274.1	2396.67	2151.54	0.897718	-0.155666	0.915645	1
MSTRG.13463.17	0.927736	0	1.85547	Inf	Inf	0.915955	1
MSTRG.2472.1	0.927736	0	1.85547	Inf	Inf	0.915955	1
MSTRG.19461.1	0.927736	0	1.85547	Inf	Inf	0.915955	1
MSTRG.11819.1	15.7887	13.7851	17.7922	1.29068	0.368133	0.916092	1
MSTRG.12484.1	195.307	206.996	183.619	0.887066	-0.172886	0.916108	1
MSTRG.14079.1	351.607	370.635	332.579	0.897324	-0.156299	0.917509	1
MSTRG.13184.1	347.829	366.285	329.373	0.899227	-0.153243	0.918338	1
MSTRG.8469.1	497.958	472.249	523.667	1.10888	0.149102	0.918865	1
MSTRG.16540.1	729.9	694.427	765.374	1.10217	0.140341	0.919221	1
MSTRG.7999.1	185.38	174.609	196.151	1.12337	0.167836	0.919454	1
MSTRG.16258.10	227.457	214.703	240.211	1.11881	0.161962	0.920283	1
MSTRG.2429.1	0.920097	1.84019	0	0	-Inf	0.920294	1
MSTRG.8789.13	0.916486	1.83297	0	0	-Inf	0.9206	1
MSTRG.4980.2	0.856797	0	1.71359	Inf	Inf	0.921418	1
MSTRG.7819.2	0.856797	0	1.71359	Inf	Inf	0.921418	1
MSTRG.6862.1	2373.83	2259.94	2487.71	1.10078	0.138529	0.921469	1
MSTRG.12834.1	25.7936	28.4984	23.0887	0.810174	-0.303696	0.921902	1
MSTRG.20017.1	37.2833	40.455	34.1117	0.843202	-0.24605	0.922073	1
MSTRG.9854.1	0.847698	0	1.6954	Inf	Inf	0.922125	1
MSTRG.8036.1	600.663	631.902	569.424	0.901126	-0.1502	0.922303	1
MSTRG.6819.1	0.827688	0	1.65538	Inf	Inf	0.923684	1
MSTRG.15680.3	184.095	172.995	195.195	1.12833	0.174186	0.923693	1
MSTRG.18754.1	79.9339	74.7624	85.1053	1.13834	0.186935	0.923714	1
MSTRG.11220.1	9.80753	8.26463	11.3504	1.37337	0.457725	0.92483	1
MSTRG.16824.1	15.4317	17.4581	13.4053	0.767855	-0.381095	0.924979	1
MSTRG.12362.1	58.336	61.6685	55.0036	0.891923	-0.165009	0.925036	1
MSTRG.4858.1	7.61003	6.14206	9.07801	1.47801	0.563654	0.925174	1
MSTRG.14083.1	9.84142	11.6272	8.05569	0.692834	-0.529419	0.925296	1
MSTRG.16817.1	326.781	342.724	310.838	0.906962	-0.140886	0.925905	1
MSTRG.10951.1	92.8636	86.7474	98.9799	1.14101	0.190315	0.926066	1
MSTRG.4812.1	21.418	19.3507	23.4852	1.21366	0.279366	0.927153	1
MSTRG.4533.1	188.89	197.407	180.373	0.913709	-0.130193	0.928114	1
MSTRG.8611.1	539.551	565.863	513.238	0.907001	-0.140825	0.928302	1
MSTRG.3731.1	18.4248	16.5411	20.3084	1.22775	0.296018	0.928476	1
MSTRG.14376.1	169.506	178.266	160.746	0.901723	-0.149243	0.928543	1
MSTRG.2730.1	2.84515	3.99491	1.6954	0.424389	-1.23654	0.929579	1
MSTRG.8389.1	3.92403	5.19946	2.6486	0.509399	-0.973131	0.929626	1
MSTRG.6342.1	317.478	332.609	302.346	0.909013	-0.137627	0.929769	1
MSTRG.14472.1	76.563	81.727	71.399	0.873628	-0.194909	0.930096	1
MSTRG.6572.8	205.928	195.497	216.36	1.10672	0.14629	0.93124	1
MSTRG.5537.12	21.8471	20.2278	23.4664	1.16011	0.214258	0.932241	1
MSTRG.13314.12	118.239	124.497	111.98	0.899461	-0.152867	0.932248	1
MSTRG.16803.1	368.244	387.581	348.907	0.900217	-0.151655	0.932312	1
MSTRG.8969.1	304.212	317.33	291.093	0.917319	-0.124504	0.932381	1
MSTRG.13808.1	1309.66	1367.7	1251.62	0.915131	-0.12795	0.932627	1
MSTRG.5103.11	1439.85	1374.5	1505.2	1.09509	0.131054	0.932948	1
MSTRG.8809.1	497.324	474.379	520.269	1.09674	0.133217	0.933066	1
MSTRG.5644.1	57.9728	61.5766	54.369	0.882949	-0.179598	0.933098	1
MSTRG.13683.11	445.936	425.656	466.215	1.09529	0.13131	0.933289	1
MSTRG.7794.1	1364.51	1421.66	1307.35	0.919592	-0.120933	0.933317	1
MSTRG.9630.1	350.688	332.134	369.242	1.11173	0.152803	0.933701	1
MSTRG.6982.1	1.53387	0.611962	2.45578	4.01296	2.00467	0.934026	1
MSTRG.8767.20	9448.52	9214.66	9682.37	1.05076	0.0714302	0.934096	1
MSTRG.16306.1	136.056	143.632	128.481	0.894521	-0.160813	0.934213	1
MSTRG.20160.1	167.433	159.58	175.285	1.09841	0.135422	0.93439	1
MSTRG.11112.1	7.66622	6.43123	8.9012	1.38406	0.468905	0.934731	1
MSTRG.13601.1	38.2191	34.9236	41.5147	1.18873	0.249419	0.934736	1
MSTRG.10755.1	40.2864	43.1766	37.3962	0.866122	-0.207358	0.935163	1
MSTRG.1060.1	198.38	207.36	189.399	0.913384	-0.130706	0.935647	1
MSTRG.15776.1	1.47639	0.611962	2.34081	3.82509	1.9355	0.935905	1
MSTRG.7004.1	4.23499	3.06363	5.40634	1.76468	0.819409	0.935976	1
MSTRG.19725.1	541.355	565.415	517.295	0.914895	-0.128322	0.936237	1
MSTRG.8723.1	4.43173	3.36468	5.49877	1.63426	0.708637	0.93675	1
MSTRG.4572.1	15.2438	16.8459	13.6418	0.8098	-0.304363	0.936849	1
MSTRG.16661.1	1346.4	1290.28	1402.51	1.08698	0.120324	0.936879	1
MSTRG.8577.1	39.811	37.0625	42.5596	1.14832	0.199523	0.937266	1
MSTRG.10573.1	543.858	520.074	567.642	1.09146	0.126263	0.937719	1
MSTRG.11930.1	3.87643	4.90924	2.84361	0.579236	-0.787777	0.938075	1
MSTRG.9396.1	14.1351	12.5452	15.725	1.25347	0.325928	0.938085	1
MSTRG.16369.1	475.153	494.335	455.971	0.922393	-0.116546	0.938392	1
MSTRG.1357.1	162.436	169.748	155.123	0.913841	-0.129985	0.938491	1
MSTRG.18291.1	162.339	169.696	154.981	0.913287	-0.130859	0.938546	1
MSTRG.1633.1	150.244	156.817	143.671	0.916168	-0.126316	0.938745	1
MSTRG.12670.8	0.768252	1.5365	0	0	-Inf	0.938853	1
MSTRG.12282.16	0.768252	1.5365	0	0	-Inf	0.938853	1
MSTRG.6947.1	0.742189	0	1.48438	Inf	Inf	0.938872	1
MSTRG.7520.1	0.742189	0	1.48438	Inf	Inf	0.938872	1
MSTRG.13813.1	206.136	215.137	197.135	0.916322	-0.126074	0.939009	1
MSTRG.6836.2	0.764953	1.52991	0	0	-Inf	0.939117	1
MSTRG.10487.1	0.764467	1.52893	0	0	-Inf	0.939156	1
MSTRG.6991.1	0.764224	1.52845	0	0	-Inf	0.939175	1
MSTRG.18057.1	295.511	284.725	306.298	1.07577	0.105367	0.939298	1
MSTRG.6626.4	395.263	379.348	411.177	1.0839	0.116238	0.939552	1
MSTRG.16668.1	42.9464	40.1621	45.7306	1.13865	0.187326	0.939582	1
MSTRG.10621.1	167.243	175.445	159.041	0.9065	-0.141622	0.939747	1
MSTRG.10047.1	167.498	158.893	176.103	1.10831	0.148364	0.940625	1
MSTRG.4020.1	0.713813	0	1.42763	Inf	Inf	0.940869	1
MSTRG.14864.1	0.70217	0	1.40434	Inf	Inf	0.941692	1
MSTRG.1887.1	9.6274	8.2631	10.9917	1.33022	0.41166	0.942044	1
MSTRG.13272.1	429.085	411.052	447.118	1.08774	0.121335	0.9422	1
MSTRG.3445.1	0.685438	0	1.37088	Inf	Inf	0.942878	1
MSTRG.6922.1	8.26108	7.04174	9.48041	1.34632	0.429019	0.943368	1
MSTRG.3813.1	85.6022	81.4401	89.7643	1.10221	0.140403	0.943493	1
MSTRG.14373.1	446.403	432.716	460.089	1.06326	0.088493	0.943685	1
MSTRG.15879.1	242.688	233.397	251.979	1.07961	0.110515	0.943881	1
MSTRG.11556.3	8228.15	7910.24	8546.06	1.08038	0.111538	0.944062	1
MSTRG.7947.1	28.4316	26.6603	30.2028	1.13288	0.179989	0.944096	1
MSTRG.14094.1	414.991	431.254	398.728	0.924578	-0.113133	0.944157	1
MSTRG.6218.1	29.6168	30.6592	28.5743	0.931996	-0.101605	0.94418	1
MSTRG.11461.1	0.66215	0	1.3243	Inf	Inf	0.944535	1
MSTRG.240.1	0.66215	0	1.3243	Inf	Inf	0.944535	1
MSTRG.6863.1	238.995	229.377	248.613	1.08386	0.116183	0.944778	1
MSTRG.3338.1	235.727	226.974	244.48	1.07713	0.107191	0.944996	1
MSTRG.14990.1	647.236	671.022	623.45	0.929105	-0.106086	0.945319	1
MSTRG.16303.1	5529.12	5718.48	5339.77	0.933773	-0.0988555	0.945908	1
MSTRG.13468.1	63.4951	66.4811	60.509	0.910169	-0.135794	0.946234	1
MSTRG.5656.1	13.4003	11.9452	14.8554	1.24364	0.314567	0.946286	1
MSTRG.20327.2	55.6702	57.2078	54.1325	0.946244	-0.0797161	0.947132	1
MSTRG.399.1	48.9138	51.4596	46.368	0.901057	-0.15031	0.947337	1
MSTRG.8025.1	18.4034	16.8427	19.9642	1.18534	0.245298	0.947868	1
MSTRG.15530.1	131.551	136.71	126.391	0.924526	-0.113215	0.948012	1
MSTRG.8463.1	172.735	177.208	168.261	0.949515	-0.0747378	0.948282	1
MSTRG.11287.1	1786.83	1846.79	1726.86	0.935061	-0.0968679	0.948283	1
MSTRG.19887.1	235.032	243.09	226.974	0.933704	-0.0989633	0.948758	1
MSTRG.386.2	8.47473	9.48681	7.46265	0.786635	-0.346234	0.948874	1
MSTRG.2602.1	11.7724	12.8624	10.6824	0.830517	-0.267918	0.949015	1
MSTRG.1455.2	53.4712	49.5973	57.3451	1.15621	0.209408	0.94951	1
MSTRG.15748.1	26.404	28.1883	24.6196	0.8734	-0.195286	0.949795	1
MSTRG.12348.1	304.483	314.887	294.079	0.933922	-0.0986264	0.950402	1
MSTRG.16662.1	329.666	317.589	341.743	1.07606	0.105753	0.950991	1
MSTRG.4150.1	570.618	590.05	551.187	0.934136	-0.0982951	0.951639	1
MSTRG.15116.1	4107.03	3984.7	4229.35	1.0614	0.0859659	0.952375	1
MSTRG.15641.3	1698.92	1647.09	1750.74	1.06293	0.0880426	0.952539	1
MSTRG.16165.1	236.686	229.323	244.049	1.06422	0.0897899	0.952861	1
MSTRG.6782.1	322.996	312.4	333.592	1.06783	0.0946875	0.953124	1
MSTRG.17844.1	34.1836	32.1162	36.2509	1.12874	0.174714	0.954224	1
MSTRG.15111.9	21500.1	20873.3	22126.8	1.06005	0.0841345	0.954238	1
MSTRG.2942.1	72.1416	74.7435	69.5396	0.930377	-0.104112	0.954328	1
MSTRG.217.1	535.788	553.473	518.104	0.936095	-0.095273	0.954397	1
MSTRG.10643.1	87.3803	90.9628	83.7978	0.921231	-0.118365	0.954801	1
MSTRG.4396.1	855.958	829.72	882.196	1.06325	0.0884752	0.955909	1
MSTRG.18172.1	17.8484	19.2462	16.4505	0.85474	-0.226443	0.956011	1
MSTRG.19099.2	2238.59	2305.48	2171.69	0.941968	-0.0862506	0.956373	1
MSTRG.8324.5	0.613282	1.22656	0	0	-Inf	0.957042	1
MSTRG.20504.1	0.611962	1.22392	0	0	-Inf	0.957138	1
MSTRG.11864.1	0.611962	1.22392	0	0	-Inf	0.957138	1
MSTRG.262.1	0.610991	1.22198	0	0	-Inf	0.957209	1
MSTRG.13683.3	1513.07	1554.31	1471.83	0.946932	-0.0786677	0.957282	1
MSTRG.12560.1	448.316	433.855	462.776	1.06666	0.0930993	0.957862	1
MSTRG.10924.7	4.7693	3.97144	5.56716	1.4018	0.487279	0.95813	1
MSTRG.8004.1	739.838	761.015	718.661	0.944346	-0.0826133	0.958478	1
MSTRG.593.1	194.5	188.375	200.626	1.06503	0.0909006	0.958487	1
MSTRG.14167.1	1362.02	1326.7	1397.34	1.05324	0.0748346	0.959168	1
MSTRG.8968.6	1655.19	1698.4	1611.99	0.949125	-0.0753303	0.959431	1
MSTRG.17114.1	51.266	49.0295	53.5025	1.09123	0.125956	0.959483	1
MSTRG.7643.1	534.537	550.488	518.586	0.942047	-0.0861287	0.96027	1
MSTRG.9325.1	31.7297	33.3591	30.1002	0.902308	-0.148308	0.960306	1
MSTRG.17348.1	102.778	98.9349	106.622	1.07769	0.107948	0.960362	1
MSTRG.8435.2	0.556642	0	1.11328	Inf	Inf	0.96083	1
MSTRG.4039.5	0.556642	0	1.11328	Inf	Inf	0.96083	1
MSTRG.13007.1	1635.43	1594.12	1676.75	1.05184	0.0729111	0.961104	1
MSTRG.13661.1	41.299	43.184	39.414	0.912699	-0.131789	0.961514	1
MSTRG.8901.3	218.043	212.866	223.22	1.04864	0.0685231	0.961671	1
MSTRG.14247.9	1051.78	1078.12	1025.43	0.951126	-0.0722919	0.962034	1
MSTRG.12499.1	702.348	684.999	719.697	1.05065	0.0712883	0.962425	1
MSTRG.6780.1	3141.01	3073.12	3208.91	1.04419	0.0623794	0.962658	1
MSTRG.887.1	4.23044	4.89181	3.56907	0.7296	-0.454822	0.963456	1
MSTRG.1647.2	1.86906	1.22559	2.51253	2.05006	1.03566	0.963579	1
MSTRG.15135.1	0.894937	0.305495	1.48438	4.85892	2.28064	0.963674	1
MSTRG.11465.1	117.915	121.912	113.918	0.934426	-0.0978477	0.964956	1
MSTRG.2535.1	70.5478	72.2566	68.8389	0.9527	-0.0699058	0.965014	1
MSTRG.15147.1	206.445	213.253	199.637	0.936151	-0.0951861	0.965178	1
MSTRG.12457.6	302.129	310.024	294.234	0.949068	-0.0754172	0.965442	1
MSTRG.12097.1	0.838185	0.305495	1.37088	4.48738	2.16587	0.965479	1
MSTRG.11866.1	6.23009	5.51197	6.94821	1.26057	0.334075	0.965514	1
MSTRG.11692.1	27.0834	26.0529	28.1138	1.0791	0.109833	0.965599	1
MSTRG.16982.1	127.129	130.734	123.525	0.944855	-0.0818358	0.965707	1
MSTRG.17346.1	328.8	321.273	336.327	1.04686	0.0660653	0.965861	1
MSTRG.12177.1	2554.12	2495.44	2612.8	1.04703	0.0662997	0.965871	1
MSTRG.1619.29	2208.59	2151.31	2265.87	1.05325	0.0748499	0.966531	1
MSTRG.15798.1	1.27617	1.83853	0.713813	0.388253	-1.36493	0.96721	1
MSTRG.7833.1	462.783	455.36	470.207	1.03261	0.0462896	0.96766	1
MSTRG.6283.1	5.24105	4.58896	5.89315	1.2842	0.360872	0.967722	1
MSTRG.1432.1	2126.58	2171.88	2081.27	0.958282	-0.0614783	0.967892	1
MSTRG.14232.3	446.286	454.455	438.117	0.964048	-0.0528227	0.968021	1
MSTRG.7539.1	4.90359	4.28659	5.52059	1.28787	0.364992	0.968508	1
MSTRG.19563.1	8850.92	8677.14	9024.69	1.04005	0.0566573	0.969014	1
MSTRG.2221.1	301.431	295.448	307.415	1.0405	0.0572826	0.969669	1
MSTRG.7041.1	845.047	863.836	826.257	0.956497	-0.0641674	0.970218	1
MSTRG.10461.1	522.828	512.804	532.853	1.0391	0.0553309	0.970705	1
MSTRG.4517.1	207.667	202.849	212.486	1.04751	0.0669593	0.970969	1
MSTRG.14354.5	152.463	149.741	155.186	1.03636	0.051527	0.971491	1
MSTRG.12038.1	639.464	652.529	626.398	0.959953	-0.0589637	0.971576	1
MSTRG.8453.7	1.95168	2.44736	1.456	0.594927	-0.749216	0.972069	1
MSTRG.20015.1	1152.18	1173.48	1130.87	0.963688	-0.0533614	0.972785	1
MSTRG.4374.1	39.6241	38.5658	40.6823	1.05488	0.0770797	0.973315	1
MSTRG.7298.1	0.458972	0.917944	0	0	-Inf	0.974154	1
MSTRG.534.1	0.458243	0.916486	0	0	-Inf	0.974199	1
MSTRG.13684.3	265.556	268.865	262.247	0.975386	-0.0359555	0.974468	1
MSTRG.12670.1	13.8291	13.1665	14.4917	1.10065	0.13835	0.974666	1
MSTRG.6544.2	10.13	9.49168	10.7683	1.1345	0.182058	0.974948	1
MSTRG.1455.1	3688.96	3655.47	3722.45	1.01832	0.0261964	0.975185	1
MSTRG.12977.1	1851.18	1878.97	1823.39	0.970421	-0.0433175	0.975339	1
MSTRG.18180.1	76.1485	74.1355	78.1614	1.05431	0.0762927	0.975943	1
MSTRG.10038.1	24.1306	22.9809	25.2803	1.10006	0.137579	0.976561	1
MSTRG.8510.1	2.58581	3.05857	2.11306	0.690868	-0.533518	0.976782	1
MSTRG.2333.1	39.484	40.4598	38.5081	0.951761	-0.071329	0.976806	1
MSTRG.17727.1	294.904	290.263	299.545	1.03198	0.0454151	0.97682	1
MSTRG.16092.1	35.1351	36.1315	34.1386	0.944843	-0.0818529	0.97682	1
MSTRG.455.1	97.2744	95.5769	98.9719	1.03552	0.0503572	0.976866	1
MSTRG.421.1	133.965	136.044	131.887	0.969444	-0.0447699	0.977079	1
MSTRG.11212.4	103.751	100.113	107.389	1.07268	0.101216	0.977291	1
MSTRG.1627.6	0.78235	1.22198	0.342719	0.280461	-1.83413	0.97798	1
MSTRG.15160.1	1705.56	1727.94	1683.18	0.974099	-0.0378592	0.978804	1
MSTRG.16663.1	306.893	311.676	302.11	0.969307	-0.0449742	0.978811	1
MSTRG.13684.6	116.693	120.054	113.332	0.944011	-0.0831247	0.979219	1
MSTRG.5641.1	86.1008	88.5706	83.631	0.94423	-0.08279	0.979662	1
MSTRG.819.1	1.02858	0.612796	1.44436	2.357	1.23695	0.97971	1
MSTRG.16728.1	14.5648	14.0842	15.0454	1.06825	0.0952465	0.980036	1
MSTRG.5988.1	215.034	213.288	216.78	1.01637	0.023428	0.980236	1
MSTRG.1786.2	44.4254	43.1827	45.668	1.05755	0.0807318	0.98053	1
MSTRG.15921.1	199.08	196.946	201.213	1.02166	0.0309222	0.980604	1
MSTRG.19011.1	69.7243	70.7792	68.6694	0.970192	-0.0436585	0.980807	1
MSTRG.1741.2	0.371095	0	0.742189	Inf	Inf	0.981049	1
MSTRG.8133.1	0.371095	0	0.742189	Inf	Inf	0.981049	1
MSTRG.9201.2	44.6129	42.8557	46.3701	1.08201	0.11371	0.981573	1
MSTRG.16585.1	9.45879	10.0964	8.82116	0.873693	-0.194801	0.981833	1
MSTRG.15927.1	98.1869	99.814	96.5598	0.967397	-0.0478199	0.981887	1
MSTRG.12218.1	0.342719	0	0.685438	Inf	Inf	0.98223	1
MSTRG.8789.14	0.342719	0	0.685438	Inf	Inf	0.98223	1
MSTRG.15113.1	0.342719	0	0.685438	Inf	Inf	0.98223	1
MSTRG.2286.1	0.331075	0	0.66215	Inf	Inf	0.982717	1
MSTRG.13757.1	71.8342	71.0573	72.6111	1.02187	0.0312064	0.983394	1
MSTRG.14845.1	108.511	107.485	109.536	1.01909	0.0272748	0.98347	1
MSTRG.15097.6	1294.64	1279.38	1309.89	1.02384	0.0339913	0.983478	1
MSTRG.6802.2	443.635	446.702	440.567	0.986266	-0.0199518	0.984102	1
MSTRG.15114.1	14267.9	14117.2	14418.5	1.02134	0.0304685	0.984933	1
MSTRG.20271.1	6.36153	6.74478	5.97828	0.886356	-0.174043	0.985504	1
MSTRG.2323.1	91.484	92.5168	90.4513	0.977674	-0.0325745	0.985598	1
MSTRG.19934.2	2268.77	2292.11	2245.42	0.979629	-0.0296927	0.985831	1
MSTRG.2606.1	689.668	683.301	696.035	1.01864	0.0266384	0.985852	1
MSTRG.9609.4	26.9742	26.6074	27.3411	1.02757	0.0392429	0.985977	1
MSTRG.1365.1	6.82745	7.03195	6.62295	0.941837	-0.0864507	0.986261	1
MSTRG.3107.1	37642.3	38042.3	37242.4	0.978974	-0.0306569	0.986286	1
MSTRG.137.1	15.3163	14.6945	15.9382	1.08464	0.117215	0.986593	1
MSTRG.14899.1	1374.41	1359.6	1389.23	1.02179	0.0311058	0.986629	1
MSTRG.10924.3	18.0052	18.3782	17.6321	0.959405	-0.0597881	0.986955	1
MSTRG.1721.4	2.55531	2.14187	2.96876	1.38606	0.470989	0.987559	1
MSTRG.16572.1	2145.31	2162.67	2127.95	0.983944	-0.0233521	0.98768	1
MSTRG.7943.1	326.096	327.705	324.487	0.990181	-0.0142364	0.988274	1
MSTRG.5709.1	856.319	850.244	862.394	1.01429	0.0204714	0.988461	1
MSTRG.15769.1	5.21459	4.89695	5.53223	1.12973	0.175977	0.988544	1
MSTRG.14900.1	5.23327	4.89938	5.56716	1.1363	0.184342	0.98859	1
MSTRG.7074.2	1810.86	1822.28	1799.44	0.987466	-0.0181976	0.988731	1
MSTRG.5657.1	11.0922	10.7073	11.477	1.07189	0.100152	0.988922	1
MSTRG.15453.1	111.607	110.915	112.299	1.01248	0.0178976	0.989332	1
MSTRG.1905.3	195.663	199.746	191.58	0.959119	-0.0602179	0.989462	1
MSTRG.2461.1	0.305981	0.611962	0	0	-Inf	0.989527	1
MSTRG.13229.1	0.305981	0.611962	0	0	-Inf	0.989527	1
MSTRG.10471.1	0.305495	0.610991	0	0	-Inf	0.989548	1
MSTRG.19744.1	0.305495	0.610991	0	0	-Inf	0.989548	1
MSTRG.20561.2	4.90073	4.59521	5.20624	1.13297	0.180113	0.989718	1
MSTRG.12283.2	2.72942	3.05981	2.39903	0.784045	-0.350991	0.990082	1
MSTRG.10225.1	4.74547	4.29561	5.19532	1.20945	0.274349	0.991365	1
MSTRG.11858.1	3.09047	3.37225	2.80868	0.832879	-0.263821	0.991503	1
MSTRG.66.24	2891.48	2836.2	2946.76	1.03898	0.0551677	0.991945	1
MSTRG.13033.1	63.8775	63.6741	64.0809	1.00639	0.00918793	0.992214	1
MSTRG.4073.1	53.9241	53.2535	54.5947	1.02518	0.0358829	0.993731	1
MSTRG.6544.1	89.1529	88.5137	89.792	1.01444	0.0206867	0.993956	1
MSTRG.20272.1	217.904	218.027	217.782	0.998874	-0.00162516	0.994043	1
MSTRG.3204.1	2213.55	2203.46	2223.65	1.00916	0.0131572	0.994181	1
MSTRG.18387.1	73.26	72.2675	74.2525	1.02747	0.0390929	0.994188	1
MSTRG.11053.1	1.292	1.52748	1.05653	0.691684	-0.531814	0.994594	1
MSTRG.3342.1	211.789	212.452	211.126	0.993758	-0.00903349	0.994612	1
MSTRG.7236.1	1.27872	1.52928	1.02816	0.672313	-0.572795	0.994721	1
MSTRG.3737.1	361.532	367.451	355.612	0.967782	-0.0472466	0.995437	1
MSTRG.15370.1	11.5671	11.3392	11.795	1.04019	0.0568537	0.995519	1
MSTRG.16383.1	0.523842	0.305495	0.742189	2.42946	1.28064	0.996273	1
MSTRG.11269.1	1226.07	1219.75	1232.39	1.01036	0.0148704	0.997109	1
MSTRG.13313.1	16.0225	15.9285	16.1165	1.0118	0.0169244	0.997442	1
MSTRG.8654.1	33.249	33.6684	32.8296	0.975087	-0.0363966	0.997865	1
MSTRG.15914.1	172.557	173.273	171.84	0.991731	-0.0119798	0.99796	1
MSTRG.11371.1	0.165538	0	0.331075	Inf	Inf	0.99799	1
MSTRG.8789.5	0.165538	0	0.331075	Inf	Inf	0.99799	1
MSTRG.8174.1	0.165538	0	0.331075	Inf	Inf	0.99799	1
MSTRG.7238.1	0.165538	0	0.331075	Inf	Inf	0.99799	1
MSTRG.6781.1	0.165538	0	0.331075	Inf	Inf	0.99799	1
MSTRG.16006.4	0.171359	0	0.342719	Inf	Inf	0.99799	1
MSTRG.1030.1	0.171359	0	0.342719	Inf	Inf	0.99799	1
MSTRG.14105.7	0.185547	0	0.371095	Inf	Inf	0.997991	1
MSTRG.15782.2	104.777	105.335	104.219	0.989409	-0.0153613	0.998	1
MSTRG.1887.2	12.5906	12.5618	12.6194	1.00458	0.00659894	0.998453	1
MSTRG.13683.2	1550.58	1553.51	1547.66	0.996238	-0.00543741	0.998855	1
MSTRG.6995.1	20.5182	20.5104	20.526	1.00076	0.00109311	0.998971	1
MSTRG.18111.1	4.99369	4.89973	5.08765	1.03835	0.0542976	0.9994	1
MSTRG.3977.2	11.9446	11.9262	11.9631	1.0031	0.00445863	1	1
MSTRG.66.8	0.152748	0.305495	0	0	-Inf	1	1
MSTRG.6670.1	0.152991	0.305981	0	0	-Inf	1	1
MSTRG.17525.1	107.511	108.117	106.906	0.988801	-0.0162484	1	1
MSTRG.19344.3	50.7848	50.2421	51.3275	1.0216	0.0308362	1	1
MSTRG.13258.2	0.152991	0.305981	0	0	-Inf	1	1
MSTRG.16800.3	3.34553	3.38031	3.31075	0.979423	-0.0299962	1	1
MSTRG.2885.6	3.59291	3.67497	3.51085	0.95534	-0.0659136	1	1
MSTRG.4490.3	0.318285	0.305495	0.331075	1.08373	0.116008	1	1
MSTRG.18172.2	0.152991	0.305981	0	0	-Inf	1	1
MSTRG.7848.1	1.45105	1.53123	1.37088	0.89528	-0.15959	1	1
MSTRG.15158.1	6.28604	6.12595	6.44614	1.05227	0.0735028	1	1
MSTRG.15995.1	0.152991	0.305981	0	0	-Inf	1	1
MSTRG.16250.1	6.05611	6.11574	5.99647	0.980499	-0.0284122	1	1
