# Supplementary material for: Differently Expression Analysis and Function Prediction of Long Non-coding RNAs in Duck Embryo Fibroblast Cells Infected by Duck Tembusu Virus
Source: Front Immunol. 2020 Aug 4;11:1729. doi: 10.3389/fimmu.2020.01729 (PMC7417515; doi:10.3389/fimmu.2020.01729)
Supplement: Supplementary file 5 [file Table_5.xlsx]

## Sheet: Sheet1
Table 5 the cis-target genes of lncRNAs
LncRNA	mRNA	Distance
MSTRG.10038	gene4271	27065
MSTRG.10047	gene12448	11419
MSTRG.10068	gene10158	17431
MSTRG.10078	gene10168	1953
MSTRG.10085	gene10168	6614
MSTRG.10123	gene10664	13652
MSTRG.10124	gene10664	11552
MSTRG.10129	gene14510	1691
MSTRG.1013	gene977	53911
MSTRG.10131	gene12113	22911
MSTRG.10134	gene12115	8377
MSTRG.10138	gene10107	4524
MSTRG.10163	gene3337	17045
MSTRG.10167	gene3340	14939
MSTRG.10207	gene2059	1563
MSTRG.10225	gene2041	37777
MSTRG.1023	gene969	161775
MSTRG.10242	gene2015	0
MSTRG.10276	gene8911	19586
MSTRG.10291	gene13192	25073
MSTRG.1030	gene8200	19540
MSTRG.10307	gene15281	58897
MSTRG.10319	gene14258	11713
MSTRG.10338	gene12733	4086
MSTRG.1034	gene772	0
MSTRG.10373	gene11990	6008
MSTRG.10380	gene11985	4692
MSTRG.10393	gene8099	17993
MSTRG.10402	gene13465	0
MSTRG.10461	gene12015	386
MSTRG.10471	gene14199	41774
MSTRG.10486	gene15406	38698
MSTRG.10487	gene15406	45482
MSTRG.10505	gene13057	71343
MSTRG.10523	gene7594	2203
MSTRG.10557	gene8202	23370
MSTRG.10573	gene13096	36320
MSTRG.1060	gene5655	90200
MSTRG.10621	gene10976	13267
MSTRG.10635	gene14305	34985
MSTRG.10636	gene14305	27617
MSTRG.10643	gene5646	5796
MSTRG.10701	gene6916	8727
MSTRG.10753	gene1398	16847
MSTRG.10755	gene1399	19162
MSTRG.1078	gene5649	144746
MSTRG.10786	gene6384	193317
MSTRG.10787	gene6384	173497
MSTRG.10792	gene6386	31092
MSTRG.10810	gene6400	23886
MSTRG.10814	gene7091	11129
MSTRG.10907	gene2292	696840
MSTRG.10924	gene2293	436264
MSTRG.10941	gene9066	91356
MSTRG.10951	gene9472	25661
MSTRG.10961	gene4033	45187
MSTRG.10974	gene4044	20060
MSTRG.10988	gene479	249329
MSTRG.1100	gene858	0
MSTRG.11023	gene4561	18607
MSTRG.11053	gene10384	65449
MSTRG.11066	gene10238	404655
MSTRG.1107	gene852	42469
MSTRG.11083	gene10248	1756
MSTRG.11112	gene8993	10691
MSTRG.11204	gene700	8414
MSTRG.11211	gene693	15618
MSTRG.11212	gene692	45107
MSTRG.11214	gene691	21257
MSTRG.11220	gene688	28827
MSTRG.11230	gene685	317392
MSTRG.11256	gene4431	162107
MSTRG.11269	gene4434	15652
MSTRG.11287	gene10714	21766
MSTRG.11300	gene7848	44198
MSTRG.11320	gene7831	39924
MSTRG.11341	gene15193	87842
MSTRG.11369	gene60	110806
MSTRG.11371	gene60	194087
MSTRG.11372	gene60	130758
MSTRG.11373	gene60	117246
MSTRG.11376	gene62	89039
MSTRG.11377	gene62	18595
MSTRG.11394	gene77	10172
MSTRG.11405	gene11044	226469
MSTRG.11422	gene6462	26696
MSTRG.11426	gene6464	274303
MSTRG.11428	gene15822	258130
MSTRG.11461	gene6121	482545
MSTRG.11465	gene6121	198289
MSTRG.11480	gene6116	5387
MSTRG.11485	gene6115	97976
MSTRG.11487	gene6115	91020
MSTRG.11492	gene6109	31939
MSTRG.115	gene6883	124718
MSTRG.11508	gene15062	26799
MSTRG.11522	gene508	11277
MSTRG.11535	gene518	6514
MSTRG.11556	gene539	22092
MSTRG.11564	gene546	41297
MSTRG.11567	gene546	18550
MSTRG.11592	gene5881	77418
MSTRG.1161	gene14824	28290
MSTRG.11638	gene14877	10929
MSTRG.11645	gene14880	42658
MSTRG.11689	gene10408	211424
MSTRG.11691	gene10408	168890
MSTRG.11692	gene10408	135749
MSTRG.11693	gene10408	121602
MSTRG.11697	gene10404	15059
MSTRG.11732	gene8652	0
MSTRG.11736	gene8651	360024
MSTRG.11755	gene2462	565946
MSTRG.1176	gene12106	6566
MSTRG.11774	gene2460	143690
MSTRG.11782	gene2454	18356
MSTRG.11786	gene2449	4996
MSTRG.11788	gene2449	7316
MSTRG.11789	gene2449	9345
MSTRG.11792	gene2449	86352
MSTRG.11793	gene2449	97967
MSTRG.11814	gene2932	60878
MSTRG.11819	gene11058	66083
MSTRG.11856	gene13954	161807
MSTRG.11858	gene13954	342998
MSTRG.11864	gene615	161773
MSTRG.11865	gene615	65945
MSTRG.11866	gene615	91304
MSTRG.11930	gene4197	334697
MSTRG.11938	gene7259	205464
MSTRG.11992	gene2568	59353
MSTRG.12011	gene6701	82970
MSTRG.12027	gene6705	59540
MSTRG.12030	gene3657	29428
MSTRG.12038	gene3619	22990
MSTRG.12047	gene3627	22508
MSTRG.12067	gene1233	13629
MSTRG.12076	gene1232	224234
MSTRG.12097	gene4260	10060
MSTRG.1212	gene9805	48998
MSTRG.12123	gene2825	15474
MSTRG.12130	gene2826	217270
MSTRG.12158	gene3586	17609
MSTRG.12174	gene15236	50022
MSTRG.12176	gene14355	131169
MSTRG.12177	gene14356	81284
MSTRG.12182	gene14357	27351
MSTRG.12198	gene10582	69629
MSTRG.12211	gene10513	1854
MSTRG.12218	gene10509	9637
MSTRG.12220	gene10509	12558
MSTRG.12231	gene14859	18389
MSTRG.12236	gene15635	108208
MSTRG.12237	gene15635	86754
MSTRG.12282	gene10898	53866
MSTRG.12283	gene10898	48737
MSTRG.12286	gene6742	148282
MSTRG.12294	gene6749	99003
MSTRG.12308	gene7545	62914
MSTRG.12314	gene7541	63111
MSTRG.12326	gene7534	29868
MSTRG.12334	gene14555	57851
MSTRG.12348	gene6082	0
MSTRG.12362	gene10770	34154
MSTRG.12372	gene10774	54730
MSTRG.12425	gene7390	11515
MSTRG.12428	gene12802	36314
MSTRG.12429	gene12804	2789
MSTRG.12444	gene11287	320525
MSTRG.12457	gene9025	16235
MSTRG.12467	gene9033	4749
MSTRG.12484	gene11264	62361
MSTRG.12485	gene11265	15872
MSTRG.12499	gene11280	3103
MSTRG.12501	gene11281	2361
MSTRG.12527	gene9012	370074
MSTRG.12559	gene15158	82399
MSTRG.12560	gene15158	107505
MSTRG.12561	gene15160	90922
MSTRG.12562	gene15160	84036
MSTRG.12565	gene15160	44818
MSTRG.12593	gene12945	31187
MSTRG.12598	gene12948	77434
MSTRG.12669	gene5291	304965
MSTRG.12670	gene5291	138024
MSTRG.12708	gene8384	3067
MSTRG.128	gene1387	138038
MSTRG.12806	gene553	15641
MSTRG.12834	gene554	487604
MSTRG.12835	gene554	534560
MSTRG.12854	gene4604	14172
MSTRG.12861	gene4601	83893
MSTRG.12874	gene4588	74748
MSTRG.12893	gene3223	6203
MSTRG.12936	gene2722	3112
MSTRG.12940	gene2722	15137
MSTRG.12964	gene2749	69678
MSTRG.12972	gene3387	733
MSTRG.12977	gene3392	0
MSTRG.12982	gene3396	62161
MSTRG.13007	gene4490	94023
MSTRG.13014	gene4487	32537
MSTRG.13023	gene15436	6484
MSTRG.13032	gene15498	29975
MSTRG.13033	gene14527	11060
MSTRG.13036	gene14528	94149
MSTRG.13058	gene7168	57903
MSTRG.13059	gene7170	21632
MSTRG.13090	gene6184	240697
MSTRG.13092	gene6184	283370
MSTRG.13134	gene7297	4358
MSTRG.13149	gene5065	51061
MSTRG.13174	gene5040	34090
MSTRG.13182	gene5036	35383
MSTRG.13184	gene5036	43766
MSTRG.13190	gene5035	70809
MSTRG.13219	gene5006	133809
MSTRG.13220	gene5007	160425
MSTRG.13221	gene5006	142292
MSTRG.13229	gene11075	17220
MSTRG.13252	gene907	6610
MSTRG.13258	gene912	20766
MSTRG.13270	gene927	30920
MSTRG.13272	gene927	24432
MSTRG.13276	gene928	9850
MSTRG.13281	gene10474	3491
MSTRG.1331	gene5441	3439
MSTRG.13312	gene6092	31234
MSTRG.13313	gene6090	0
MSTRG.13314	gene6089	116587
MSTRG.13318	gene6090	98737
MSTRG.13334	gene4151	64069
MSTRG.13346	gene10965	5703
MSTRG.13352	gene14175	3452
MSTRG.13372	gene8409	37061
MSTRG.134	gene4539	37186
MSTRG.13409	gene9136	138876
MSTRG.13463	gene9788	49252
MSTRG.13468	gene14799	89481
MSTRG.13484	gene10665	3956
MSTRG.13518	gene10634	36718
MSTRG.13527	gene13657	17444
MSTRG.13535	gene10098	57861
MSTRG.13536	gene10098	62867
MSTRG.13547	gene1737	306376
MSTRG.13551	gene1737	78436
MSTRG.13559	gene1727	79027
MSTRG.13565	gene1724	69304
MSTRG.1357	gene13623	58708
MSTRG.13597	gene12857	0
MSTRG.13598	gene12857	188646
MSTRG.13599	gene12857	144539
MSTRG.136	gene9410	320393
MSTRG.13601	gene12857	15215
MSTRG.13606	gene5632	21978
MSTRG.1365	gene12111	60903
MSTRG.13661	gene674	58331
MSTRG.13682	gene662	122715
MSTRG.13683	gene661	57339
MSTRG.13684	gene662	192235
MSTRG.13685	gene661	139480
MSTRG.13686	gene661	61338
MSTRG.137	gene9411	63066
MSTRG.13713	gene9348	187971
MSTRG.13724	gene9353	35304
MSTRG.13757	gene8853	4436
MSTRG.13808	gene15554	5307
MSTRG.13813	gene15557	8602
MSTRG.13824	gene3532	75159
MSTRG.13831	gene3525	37120
MSTRG.13875	gene7121	46376
MSTRG.1388	gene9256	41117
MSTRG.1392	gene9260	25189
MSTRG.13940	gene7506	456
MSTRG.13952	gene7496	43011
MSTRG.13962	gene7486	34006
MSTRG.13982	gene3978	39559
MSTRG.1399	gene9266	51909
MSTRG.14048	gene3479	13128
MSTRG.1407	gene9764	13786
MSTRG.14079	gene3503	46498
MSTRG.14083	gene3505	214040
MSTRG.14094	gene9463	167688
MSTRG.14105	gene9463	53929
MSTRG.14107	gene9463	230778
MSTRG.14167	gene8724	53859
MSTRG.14168	gene8726	40894
MSTRG.14176	gene8741	22831
MSTRG.14232	gene8222	2689
MSTRG.14247	gene8205	62258
MSTRG.14256	gene9901	13171
MSTRG.14288	gene11597	216217
MSTRG.14313	gene4404	65041
MSTRG.1432	gene7963	218393
MSTRG.14345	gene5378	50437
MSTRG.14346	gene5378	58831
MSTRG.14354	gene14347	9168
MSTRG.14362	gene14341	46561
MSTRG.14370	gene14337	2391
MSTRG.14372	gene14337	2122
MSTRG.14373	gene14337	13831
MSTRG.14376	gene14337	22693
MSTRG.14394	gene12275	8570
MSTRG.14395	gene12275	9808
MSTRG.14411	gene5918	40009
MSTRG.14412	gene5921	38449
MSTRG.1442	gene7952	13812
MSTRG.14422	gene5926	6213
MSTRG.14428	gene5928	22894
MSTRG.14443	gene11295	330119
MSTRG.14471	gene5850	95788
MSTRG.14472	gene5852	223811
MSTRG.14473	gene5852	127625
MSTRG.14474	gene5852	92841
MSTRG.1451	gene15560	0
MSTRG.14538	gene4632	43884
MSTRG.14547	gene4625	68183
MSTRG.1455	gene15561	26925
MSTRG.14556	gene4618	129123
MSTRG.1456	gene11794	25085
MSTRG.14573	gene12083	0
MSTRG.1460	gene11795	10421
MSTRG.14635	gene4712	48546
MSTRG.14646	gene4702	46245
MSTRG.1471	gene898	9211
MSTRG.14711	gene9229	31718
MSTRG.14732	gene14371	26030
MSTRG.14737	gene3278	55394
MSTRG.14738	gene3278	30926
MSTRG.14830	gene1458	1684
MSTRG.1484	gene12289	38972
MSTRG.14845	gene11813	4284
MSTRG.1485	gene12290	38272
MSTRG.14861	gene97	105093
MSTRG.14864	gene94	29024
MSTRG.14888	gene3853	15108
MSTRG.14899	gene3843	124701
MSTRG.14900	gene3843	129686
MSTRG.14905	gene3838	19117
MSTRG.14936	gene8482	51361
MSTRG.14948	gene8492	10086
MSTRG.14989	gene11307	36945
MSTRG.14990	gene11307	90734
MSTRG.15001	gene9267	44231
MSTRG.15097	gene11652	72759
MSTRG.15103	gene1772	30335
MSTRG.15111	gene1775	80684
MSTRG.15112	gene1773	63759
MSTRG.15113	gene1773	87283
MSTRG.15114	gene1774	92138
MSTRG.15115	gene1775	78206
MSTRG.15116	gene1775	43124
MSTRG.15130	gene1788	49431
MSTRG.15132	gene1789	5033
MSTRG.15135	gene11791	77087
MSTRG.15147	gene11810	53370
MSTRG.15158	gene11807	116879
MSTRG.15160	gene8956	6210
MSTRG.15170	gene8950	174068
MSTRG.15175	gene8950	226262
MSTRG.15201	gene8938	50481
MSTRG.15221	gene12673	11775
MSTRG.15237	gene12957	16171
MSTRG.15238	gene12957	48086
MSTRG.15263	gene11030	1337
MSTRG.15368	gene7466	35508
MSTRG.15370	gene7468	27918
MSTRG.15377	gene6957	12259
MSTRG.15428	gene6999	37283
MSTRG.15453	gene12495	39121
MSTRG.15464	gene5978	36027
MSTRG.15526	gene1445	6140
MSTRG.15528	gene1445	1602
MSTRG.15530	gene1446	26043
MSTRG.15641	gene11172	33216
MSTRG.15643	gene11172	30919
MSTRG.15644	gene11170	67614
MSTRG.15653	gene871	17711
MSTRG.15661	gene880	17882
MSTRG.15663	gene882	54788
MSTRG.15665	gene882	113314
MSTRG.15680	gene13032	23095
MSTRG.15748	gene6832	22547
MSTRG.15763	gene13575	108269
MSTRG.15769	gene13577	41653
MSTRG.15776	gene13734	86060
MSTRG.15782	gene13739	19297
MSTRG.15798	gene12828	83442
MSTRG.15813	gene11112	0
MSTRG.15828	gene1077	6950
MSTRG.15831	gene1077	21743
MSTRG.15834	gene1075	2574
MSTRG.15879	gene45	54362
MSTRG.15914	gene11951	20590
MSTRG.15921	gene7181	1339
MSTRG.15927	gene7191	9583
MSTRG.15961	gene4456	262365
MSTRG.15995	gene14241	43446
MSTRG.16006	gene9303	4936
MSTRG.16007	gene9301	5811
MSTRG.16028	gene15562	274771
MSTRG.16031	gene15562	400035
MSTRG.16064	gene295	80871
MSTRG.16065	gene295	25238
MSTRG.16091	gene8816	29038
MSTRG.16092	gene8297	26604
MSTRG.16097	gene8302	36134
MSTRG.16108	gene2557	92222
MSTRG.16162	gene14237	81070
MSTRG.16164	gene15606	100277
MSTRG.16165	gene8272	37523
MSTRG.1619	gene9101	0
MSTRG.16200	gene9732	182832
MSTRG.16203	gene9730	19686
MSTRG.16205	gene9728	27200
MSTRG.16217	gene9719	70565
MSTRG.16220	gene9718	104355
MSTRG.16234	gene13317	56457
MSTRG.16235	gene13317	54617
MSTRG.16250	gene13324	13886
MSTRG.16258	gene9319	30726
MSTRG.1627	gene9103	92544
MSTRG.16279	gene7147	11908
MSTRG.16303	gene13835	70883
MSTRG.16306	gene13835	133027
MSTRG.1633	gene14614	89894
MSTRG.16369	gene12181	39417
MSTRG.16383	gene12193	36558
MSTRG.16393	gene9214	28970
MSTRG.16394	gene9215	59027
MSTRG.16395	gene9216	68567
MSTRG.164	gene3324	46135
MSTRG.16402	gene13770	74875
MSTRG.16413	gene14590	70077
MSTRG.16420	gene14597	23325
MSTRG.16424	gene14599	28345
MSTRG.16439	gene7235	46085
MSTRG.16463	gene13355	12756
MSTRG.1647	gene7582	0
MSTRG.16508	gene3779	19390
MSTRG.16525	gene3760	41209
MSTRG.16536	gene14491	20253
MSTRG.16540	gene14491	58395
MSTRG.16551	gene12628	58009
MSTRG.16572	gene1060	19107
MSTRG.16579	gene1053	5150
MSTRG.16585	gene14511	4884
MSTRG.16590	gene9377	88513
MSTRG.16651	gene5957	222557
MSTRG.16661	gene7415	114778
MSTRG.16662	gene7415	72434
MSTRG.16663	gene7415	69547
MSTRG.16668	gene7412	58928
MSTRG.16686	gene8259	148622
MSTRG.16697	gene15841	1089
MSTRG.16703	gene13022	33515
MSTRG.16723	gene2582	19684
MSTRG.16727	gene2582	31330
MSTRG.16728	gene2583	47217
MSTRG.16758	gene10264	3846
MSTRG.16800	gene10352	27302
MSTRG.16803	gene10353	21294
MSTRG.16804	gene10354	1540
MSTRG.16817	gene4510	20644
MSTRG.1682	gene1799	230626
MSTRG.16824	gene4515	17550
MSTRG.16912	gene8802	7548
MSTRG.16937	gene3725	8991
MSTRG.16952	gene14065	0
MSTRG.16982	gene8448	10720
MSTRG.17006	gene6023	14592
MSTRG.1704	gene1791	77945
MSTRG.17047	gene15380	10692
MSTRG.17055	gene14633	27616
MSTRG.17064	gene9464	50020
MSTRG.17088	gene15950	8233
MSTRG.171	gene3320	21205
MSTRG.17114	gene14755	179422
MSTRG.17125	gene14755	214259
MSTRG.17169	gene13622	26201
MSTRG.17170	gene13622	27876
MSTRG.1721	gene6196	33816
MSTRG.17216	gene11954	8387
MSTRG.17240	gene14893	8720
MSTRG.17263	gene11520	39317
MSTRG.17305	gene14906	16246
MSTRG.17346	gene15068	8748
MSTRG.17348	gene15069	2859
MSTRG.17369	gene11523	20530
MSTRG.17408	gene14404	9331
MSTRG.1741	gene3448	78522
MSTRG.17454	gene15214	7802
MSTRG.17480	gene10250	44025
MSTRG.17481	gene10250	54475
MSTRG.17525	gene15642	8025
MSTRG.17672	gene14472	4919
MSTRG.17673	gene14472	3109
MSTRG.17681	gene13793	11281
MSTRG.17727	gene15624	14469
MSTRG.1778	gene2801	187742
MSTRG.17797	gene11471	8906
MSTRG.17830	gene15338	22109
MSTRG.17844	gene15100	6522
MSTRG.1786	gene2795	56081
MSTRG.17876	gene15534	3217
MSTRG.17911	gene14089	15996
MSTRG.18008	gene15712	15511
MSTRG.18019	gene15389	18190
MSTRG.18022	gene14010	28612
MSTRG.18023	gene14010	26656
MSTRG.18044	gene14931	5374
MSTRG.18057	gene15952	22126
MSTRG.1811	gene325	21468
MSTRG.18111	gene14212	40717
MSTRG.18139	gene15295	4746
MSTRG.18141	gene15680	16147
MSTRG.18171	gene15192	4424
MSTRG.18172	gene15192	4892
MSTRG.18180	gene15903	245
MSTRG.182	gene11358	69301
MSTRG.18215	gene15449	17717
MSTRG.18218	gene16012	10523
MSTRG.18230	gene15956	13638
MSTRG.18284	gene16353	754
MSTRG.18291	gene15217	1010
MSTRG.18372	gene15169	6274
MSTRG.1838	gene1409	321471
MSTRG.18387	gene16023	6932
MSTRG.18390	gene15810	30676
MSTRG.18400	gene11091	2784
MSTRG.18440	gene16332	7544
MSTRG.185	gene985	70360
MSTRG.18511	gene16316	2646
MSTRG.18515	gene16315	11376
MSTRG.18586	gene16297	29113
MSTRG.186	gene11359	58345
MSTRG.1871	gene5357	317849
MSTRG.1874	gene5358	239477
MSTRG.18752	gene15902	3576
MSTRG.18754	gene15902	30675
MSTRG.188	gene985	56824
MSTRG.18822	gene15735	26868
MSTRG.18858	gene16237	9865
MSTRG.1887	gene5358	43233
MSTRG.18907	gene16223	4777
MSTRG.19011	gene15992	28916
MSTRG.19019	gene15578	10864
MSTRG.19021	gene15578	31037
MSTRG.1905	gene3758	5494
MSTRG.19099	gene15873	18172
MSTRG.19257	gene13227	19795
MSTRG.1926	gene2544	217691
MSTRG.19264	gene15058	61569
MSTRG.19283	gene15850	23751
MSTRG.19305	gene14372	15413
MSTRG.1933	gene2536	48264
MSTRG.19343	gene11516	14894
MSTRG.19344	gene14677	44993
MSTRG.19372	gene2071	6907
MSTRG.19382	gene10097	20464
MSTRG.1939	gene2535	20851
MSTRG.19404	gene8682	2418
MSTRG.19409	gene8684	17359
MSTRG.19414	gene10435	2115
MSTRG.19441	gene2011	852878
MSTRG.19458	gene2011	606153
MSTRG.19461	gene2013	156467
MSTRG.19480	gene10722	41020
MSTRG.19527	gene1802	21225
MSTRG.19558	gene12149	28182
MSTRG.19563	gene5710	65844
MSTRG.19576	gene13660	65933
MSTRG.19591	gene10689	31455
MSTRG.19592	gene10689	29320
MSTRG.19641	gene4129	19035
MSTRG.19650	gene12831	11167
MSTRG.19659	gene12837	121404
MSTRG.19687	gene6896	35782
MSTRG.19712	gene84	85628
MSTRG.19714	gene8465	80128
MSTRG.19725	gene2867	14202
MSTRG.19744	gene746	109066
MSTRG.19824	gene1951	57085
MSTRG.19841	gene1965	19700
MSTRG.19855	gene10023	154049
MSTRG.19867	gene2944	11609
MSTRG.19873	gene2940	40854
MSTRG.19887	gene296	301521
MSTRG.19934	gene6850	362247
MSTRG.19935	gene6505	311580
MSTRG.19938	gene3141	188588
MSTRG.19948	gene3136	9674
MSTRG.20015	gene3127	155144
MSTRG.20017	gene3127	111478
MSTRG.20027	gene5256	54394
MSTRG.20060	gene5799	177397
MSTRG.20062	gene5799	231025
MSTRG.20103	gene8930	92323
MSTRG.20105	gene8929	1601
MSTRG.20121	gene15460	133331
MSTRG.20130	gene7270	147693
MSTRG.20134	gene7272	50982
MSTRG.20156	gene3115	42260
MSTRG.20160	gene3116	80913
MSTRG.20163	gene3117	74425
MSTRG.20166	gene3119	51803
MSTRG.20183	gene7011	16402
MSTRG.20199	gene13098	65257
MSTRG.20207	gene10035	85102
MSTRG.20231	gene2316	169660
MSTRG.20246	gene12124	100083
MSTRG.2025	gene4334	387
MSTRG.20258	gene10740	14174
MSTRG.2026	gene4334	59901
MSTRG.20269	gene4467	179358
MSTRG.20271	gene4467	370318
MSTRG.20272	gene12054	325292
MSTRG.2031	gene4785	122138
MSTRG.20323	gene10050	7905
MSTRG.20327	gene5730	72510
MSTRG.20330	gene5730	41335
MSTRG.2037	gene4781	57420
MSTRG.20390	gene7978	187319
MSTRG.20418	gene7967	10283
MSTRG.2042	gene4779	65942
MSTRG.2043	gene4778	175656
MSTRG.20441	gene4480	266078
MSTRG.20466	gene2803	243631
MSTRG.20489	gene8178	74860
MSTRG.20504	gene6271	100033
MSTRG.20509	gene6271	330476
MSTRG.20510	gene6271	333291
MSTRG.20533	gene4660	59163
MSTRG.20541	gene4665	18200
MSTRG.20561	gene14695	50568
MSTRG.2084	gene2126	69348
MSTRG.2091	gene1182	26364
MSTRG.2100	gene982	18374
MSTRG.211	gene1006	134969
MSTRG.214	gene1010	72880
MSTRG.215	gene1010	89148
MSTRG.2167	gene3160	69943
MSTRG.2169	gene3161	196781
MSTRG.217	gene1011	6362
MSTRG.2182	gene3169	33997
MSTRG.2189	gene3173	110650
MSTRG.2203	gene3184	235001
MSTRG.221	gene1013	87072
MSTRG.2217	gene15615	78041
MSTRG.2221	gene15614	35848
MSTRG.2226	gene15612	43662
MSTRG.2231	gene13120	106510
MSTRG.2232	gene13120	121529
MSTRG.2235	gene8345	38177
MSTRG.2264	gene168	90773
MSTRG.2277	gene12921	25270
MSTRG.2280	gene12921	14502
MSTRG.2282	gene12921	10180
MSTRG.2286	gene8904	158490
MSTRG.2323	gene4130	34677
MSTRG.2328	gene7861	9349
MSTRG.2329	gene7861	14594
MSTRG.2333	gene7860	67565
MSTRG.2336	gene8093	50643
MSTRG.2338	gene13079	38599
MSTRG.2339	gene13079	14875
MSTRG.2350	gene13082	83865
MSTRG.2351	gene13082	83998
MSTRG.240	gene1020	638627
MSTRG.2423	gene599	82931
MSTRG.2429	gene432	95744
MSTRG.2456	gene421	7250
MSTRG.2461	gene6699	227994
MSTRG.247	gene8306	311979
MSTRG.2472	gene403	119242
MSTRG.2510	gene10897	76924
MSTRG.2514	gene5409	587118
MSTRG.252	gene8306	231432
MSTRG.2522	gene5404	5339
MSTRG.2535	gene10133	33293
MSTRG.2546	gene6876	88155
MSTRG.2550	gene107	56682
MSTRG.2561	gene14936	5835
MSTRG.2575	gene11059	1107
MSTRG.2584	gene4402	12497
MSTRG.2586	gene4402	39461
MSTRG.2602	gene4389	4988
MSTRG.2604	gene4386	0
MSTRG.2606	gene4386	21521
MSTRG.262	gene8311	116856
MSTRG.263	gene8311	48938
MSTRG.2637	gene14666	80064
MSTRG.2685	gene3411	54062
MSTRG.2707	gene5949	72348
MSTRG.2730	gene9511	13446
MSTRG.2740	gene2319	56643
MSTRG.2743	gene15785	788
MSTRG.2791	gene5139	428253
MSTRG.2804	gene1162	17888
MSTRG.2871	gene11946	20304
MSTRG.2885	gene10707	249050
MSTRG.2893	gene10527	342829
MSTRG.2894	gene10527	228609
MSTRG.2942	gene11583	21862
MSTRG.296	gene3002	33699
MSTRG.2981	gene8370	10532
MSTRG.2989	gene11557	7200
MSTRG.30	gene459	3985
MSTRG.3007	gene7358	39255
MSTRG.3032	gene6848	417716
MSTRG.3037	gene5810	204436
MSTRG.3047	gene8968	48436
MSTRG.3107	gene13175	7262
MSTRG.315	gene2990	55519
MSTRG.3167	gene8051	26226
MSTRG.3172	gene8052	4891
MSTRG.3185	gene8157	4893
MSTRG.32	gene460	9163
MSTRG.3204	gene2165	11116
MSTRG.3259	gene4382	28086
MSTRG.327	gene1509	109218
MSTRG.3276	gene9179	249382
MSTRG.328	gene1509	95077
MSTRG.3302	gene7337	392
MSTRG.331	gene1511	4599
MSTRG.3335	gene15324	31674
MSTRG.3337	gene15324	29150
MSTRG.3338	gene15324	26973
MSTRG.3342	gene15321	13927
MSTRG.3383	gene11503	205231
MSTRG.3390	gene11497	72039
MSTRG.3424	gene13258	0
MSTRG.3445	gene13237	40586
MSTRG.3454	gene11234	28713
MSTRG.3456	gene11234	22570
MSTRG.3553	gene12714	92848
MSTRG.3560	gene12709	28532
MSTRG.3594	gene5680	33533
MSTRG.3602	gene1628	39183
MSTRG.3653	gene4574	42278
MSTRG.3669	gene4586	36161
MSTRG.3681	gene9776	10203
MSTRG.3721	gene15398	3291
MSTRG.3731	gene7872	147157
MSTRG.3737	gene7873	57120
MSTRG.3770	gene10591	55638
MSTRG.3775	gene15351	47136
MSTRG.3776	gene15351	132158
MSTRG.3804	gene5605	100195
MSTRG.3813	gene5600	1619
MSTRG.382	gene6125	56843
MSTRG.383	gene6123	15067
MSTRG.3832	gene11720	0
MSTRG.3850	gene11733	37201
MSTRG.386	gene6122	143374
MSTRG.3865	gene188	8042
MSTRG.3916	gene7698	988
MSTRG.3977	gene6481	329705
MSTRG.399	gene788	104652
MSTRG.401	gene787	60806
MSTRG.4020	gene6491	67654
MSTRG.4039	gene7806	155160
MSTRG.4073	gene6247	15601
MSTRG.4095	gene416	35935
MSTRG.4096	gene416	27161
MSTRG.4097	gene416	28939
MSTRG.4111	gene405	4005
MSTRG.4147	gene13929	99094
MSTRG.4148	gene13929	45258
MSTRG.4150	gene13929	54639
MSTRG.4156	gene11785	3781
MSTRG.4186	gene7069	116895
MSTRG.421	gene1531	46300
MSTRG.4246	gene3404	77571
MSTRG.4276	gene10397	12712
MSTRG.4289	gene10390	31932
MSTRG.4337	gene11390	50701
MSTRG.4339	gene11390	62864
MSTRG.4341	gene11389	69135
MSTRG.4344	gene11389	24572
MSTRG.4345	gene11389	15434
MSTRG.4346	gene11389	55229
MSTRG.4348	gene11388	27162
MSTRG.4374	gene12232	763
MSTRG.4387	gene12239	7935
MSTRG.4396	gene12131	4850
MSTRG.4424	gene11241	76639
MSTRG.4425	gene11241	54676
MSTRG.4448	gene11898	7057
MSTRG.4470	gene12522	22180
MSTRG.4490	gene9983	49093
MSTRG.4494	gene4468	151064
MSTRG.4517	gene13500	82473
MSTRG.4518	gene11702	154596
MSTRG.4533	gene13499	43823
MSTRG.4546	gene7611	27068
MSTRG.455	gene11174	15236
MSTRG.4572	gene2265	27569
MSTRG.4579	gene353	10751
MSTRG.4707	gene12298	8023
MSTRG.4773	gene13381	19587
MSTRG.480	gene12404	33327
MSTRG.4812	gene12035	221729
MSTRG.4826	gene1210	16737
MSTRG.4837	gene1199	5068
MSTRG.4842	gene1198	9645
MSTRG.485	gene57	18417
MSTRG.4853	gene1191	12102
MSTRG.4858	gene14533	9126
MSTRG.4878	gene11773	64294
MSTRG.4887	gene13815	11549
MSTRG.49	gene3923	21655
MSTRG.4906	gene6788	57210
MSTRG.492	gene10757	72348
MSTRG.4931	gene1700	31775
MSTRG.4945	gene15331	0
MSTRG.4980	gene9432	10389
MSTRG.4987	gene6736	17555
MSTRG.5041	gene13288	5465
MSTRG.5103	gene7793	35205
MSTRG.511	gene9034	60544
MSTRG.5112	gene7789	17908
MSTRG.5118	gene7782	20590
MSTRG.5129	gene7774	31566
MSTRG.5169	gene7738	31806
MSTRG.519	gene10231	30905
MSTRG.5262	gene13701	19858
MSTRG.529	gene1371	112264
MSTRG.5290	gene3658	26180
MSTRG.532	gene1372	270264
MSTRG.534	gene1372	369048
MSTRG.538	gene1374	204075
MSTRG.5413	gene12964	0
MSTRG.5427	gene12973	20833
MSTRG.545	gene1379	2165
MSTRG.5498	gene6373	133060
MSTRG.5499	gene6373	146859
MSTRG.5510	gene10756	24372
MSTRG.5514	gene10751	6012
MSTRG.5537	gene8526	21076
MSTRG.5610	gene12356	5783
MSTRG.5618	gene12345	2177
MSTRG.5627	gene12339	45089
MSTRG.5641	gene5187	12281
MSTRG.5644	gene5187	11311
MSTRG.5656	gene14857	83490
MSTRG.5657	gene14857	80834
MSTRG.5706	gene5104	99639
MSTRG.5708	gene5106	4595
MSTRG.5709	gene5106	17256
MSTRG.5740	gene5135	39972
MSTRG.580	gene2363	10195
MSTRG.5858	gene15522	9884
MSTRG.5897	gene4075	6262
MSTRG.5901	gene4072	125892
MSTRG.5913	gene9324	76434
MSTRG.593	gene2374	14324
MSTRG.5958	gene9333	234904
MSTRG.5960	gene9332	170391
MSTRG.5980	gene6209	10703
MSTRG.5985	gene6207	7636
MSTRG.5988	gene6207	35254
MSTRG.6020	gene3104	20199
MSTRG.6053	gene3067	66496
MSTRG.6119	gene9588	4939
MSTRG.6149	gene14781	16380
MSTRG.6172	gene10807	21833
MSTRG.6180	gene10800	76819
MSTRG.6201	gene10788	103225
MSTRG.6218	gene10487	12980
MSTRG.6263	gene2193	12728
MSTRG.627	gene10849	165527
MSTRG.6283	gene2221	52147
MSTRG.6342	gene6256	11256
MSTRG.6367	gene2401	30548
MSTRG.639	gene7934	61636
MSTRG.6423	gene4997	86680
MSTRG.6439	gene13938	69201
MSTRG.6442	gene6707	8225
MSTRG.6444	gene6707	56087
MSTRG.6453	gene1893	14598
MSTRG.6502	gene14036	10058
MSTRG.6532	gene14029	10283
MSTRG.6544	gene11526	9412
MSTRG.6560	gene10033	104461
MSTRG.6562	gene10033	113336
MSTRG.6563	gene10033	113771
MSTRG.657	gene7948	62268
MSTRG.6572	gene10325	46277
MSTRG.6573	gene10325	37875
MSTRG.6585	gene10315	49596
MSTRG.66	gene11743	36369
MSTRG.6606	gene2516	129177
MSTRG.6621	gene12809	44491
MSTRG.6626	gene13512	10766
MSTRG.665	gene2475	749
MSTRG.6670	gene11913	54696
MSTRG.6681	gene165	43787
MSTRG.6705	gene1744	59425
MSTRG.6706	gene1744	85899
MSTRG.6718	gene1749	35508
MSTRG.6720	gene1751	91439
MSTRG.6723	gene1752	77418
MSTRG.6728	gene14732	112160
MSTRG.6736	gene13204	25052
MSTRG.6748	gene2857	91804
MSTRG.6775	gene645	47944
MSTRG.6777	gene644	197553
MSTRG.6778	gene644	186678
MSTRG.6780	gene644	228791
MSTRG.6781	gene644	256768
MSTRG.6782	gene642	262276
MSTRG.6793	gene12918	11378
MSTRG.6802	gene3021	19251
MSTRG.6819	gene6219	94153
MSTRG.6836	gene6236	65057
MSTRG.6852	gene6246	50530
MSTRG.6862	gene1475	41816
MSTRG.6863	gene1475	121255
MSTRG.6877	gene1484	1928
MSTRG.69	gene11743	25900
MSTRG.6922	gene4319	89681
MSTRG.6927	gene4319	126827
MSTRG.6947	gene4332	97324
MSTRG.6961	gene8064	20950
MSTRG.6969	gene8071	2108
MSTRG.698	gene11230	157018
MSTRG.6982	gene9162	191734
MSTRG.6989	gene9160	44974
MSTRG.6990	gene9160	54017
MSTRG.6991	gene9160	60442
MSTRG.6995	gene9158	552
MSTRG.7004	gene9148	4660
MSTRG.7017	gene7565	28293
MSTRG.7026	gene14467	16409
MSTRG.7041	gene14762	1888
MSTRG.7049	gene14224	282201
MSTRG.7057	gene14228	32193
MSTRG.7066	gene15150	15043
MSTRG.7074	gene6309	82780
MSTRG.7097	gene12650	4713
MSTRG.7115	gene11518	78671
MSTRG.7134	gene14841	7959
MSTRG.7145	gene5354	20243
MSTRG.7159	gene5866	124081
MSTRG.7161	gene5866	100707
MSTRG.7162	gene5866	103759
MSTRG.7163	gene5866	102479
MSTRG.7164	gene5868	25444
MSTRG.7177	gene8564	104477
MSTRG.7221	gene4055	296536
MSTRG.7236	gene10309	43563
MSTRG.7237	gene10307	29327
MSTRG.7238	gene10307	28727
MSTRG.7246	gene14896	138638
MSTRG.7253	gene9826	57669
MSTRG.727	gene14385	62714
MSTRG.7275	gene3906	127321
MSTRG.7298	gene4168	838190
MSTRG.7302	gene4168	147699
MSTRG.733	gene3882	2319
MSTRG.7500	gene1337	69508
MSTRG.7502	gene1338	148869
MSTRG.7520	gene5854	122745
MSTRG.7539	gene5078	21328
MSTRG.7563	gene9691	272527
MSTRG.7568	gene9691	125571
MSTRG.7598	gene5142	38180
MSTRG.76	gene11746	33293
MSTRG.7605	gene11970	193294
MSTRG.7623	gene9617	108721
MSTRG.7643	gene11873	2155
MSTRG.7670	gene15718	37225
MSTRG.7711	gene13993	97848
MSTRG.7726	gene13146	44976
MSTRG.7729	gene13148	99490
MSTRG.7730	gene13149	6293
MSTRG.7738	gene13153	6604
MSTRG.7745	gene15706	162693
MSTRG.7776	gene10901	5927
MSTRG.7785	gene6415	389162
MSTRG.7793	gene6419	31058
MSTRG.7794	gene6419	63515
MSTRG.7795	gene13046	135918
MSTRG.7818	gene391	68994
MSTRG.7819	gene390	21831
MSTRG.7830	gene379	27714
MSTRG.7833	gene378	299149
MSTRG.7848	gene367	162128
MSTRG.7869	gene1643	87382
MSTRG.7891	gene1633	231634
MSTRG.7934	gene964	87599
MSTRG.7943	gene956	144746
MSTRG.7946	gene952	140716
MSTRG.7947	gene952	131340
MSTRG.7995	gene8650	17986
MSTRG.7999	gene2299	50488
MSTRG.8004	gene2303	14676
MSTRG.802	gene4903	8156
MSTRG.8025	gene2312	67050
MSTRG.8026	gene2312	85338
MSTRG.8036	gene2685	73599
MSTRG.8059	gene3995	26713
MSTRG.8118	gene12120	146354
MSTRG.813	gene4446	26610
MSTRG.8133	gene4926	13500
MSTRG.8136	gene4927	51468
MSTRG.814	gene4446	40966
MSTRG.816	gene4447	55760
MSTRG.8174	gene222	560279
MSTRG.819	gene4449	22044
MSTRG.8202	gene5410	176025
MSTRG.8205	gene14457	21442
MSTRG.8245	gene12586	162144
MSTRG.8324	gene11828	164183
MSTRG.833	gene4455	278470
MSTRG.837	gene1860	61714
MSTRG.8371	gene835	171983
MSTRG.8372	gene6087	188611
MSTRG.8375	gene6085	12458
MSTRG.8382	gene7046	42954
MSTRG.8388	gene7047	108385
MSTRG.8389	gene7047	155803
MSTRG.8394	gene7049	11317
MSTRG.8397	gene15376	43987
MSTRG.841	gene1860	26763
MSTRG.8435	gene1226	86960
MSTRG.8453	gene1213	74230
MSTRG.8463	gene12726	187456
MSTRG.8469	gene8824	54613
MSTRG.8471	gene8826	51251
MSTRG.8472	gene8826	33079
MSTRG.8476	gene5381	8123
MSTRG.8505	gene4957	1842
MSTRG.8510	gene8892	60865
MSTRG.8511	gene8892	1635
MSTRG.8568	gene6129	493750
MSTRG.8570	gene6128	465589
MSTRG.8571	gene6129	508704
MSTRG.8572	gene6129	709329
MSTRG.8573	gene6129	721060
MSTRG.8575	gene6130	725866
MSTRG.8576	gene6130	349013
MSTRG.8577	gene6130	313998
MSTRG.8588	gene12852	28168
MSTRG.859	gene7456	25356
MSTRG.860	gene7455	18033
MSTRG.8611	gene1273	121886
MSTRG.8612	gene1273	3599
MSTRG.8654	gene11185	18362
MSTRG.8663	gene11189	34134
MSTRG.8671	gene11197	1459
MSTRG.8723	gene9882	8584
MSTRG.8752	gene2112	25549
MSTRG.8767	gene3816	9835
MSTRG.8768	gene3816	26068
MSTRG.8778	gene3809	146524
MSTRG.8789	gene2602	5867
MSTRG.880	gene13831	95642
MSTRG.8809	gene2619	86192
MSTRG.882	gene13830	96852
MSTRG.8823	gene8422	31365
MSTRG.8824	gene8422	19224
MSTRG.887	gene13830	88340
MSTRG.8901	gene7067	10356
MSTRG.8935	gene2245	268239
MSTRG.8937	gene10432	54299
MSTRG.8961	gene10413	2220
MSTRG.8968	gene6315	30945
MSTRG.8969	gene6315	18181
MSTRG.8987	gene6328	21456
MSTRG.9026	gene1104	34969
MSTRG.9027	gene1104	64547
MSTRG.9039	gene1115	6395
MSTRG.9052	gene1134	3554
MSTRG.9055	gene1137	143583
MSTRG.9061	gene1141	27786
MSTRG.9065	gene1142	74271
MSTRG.9077	gene1154	981
MSTRG.9106	gene12485	27536
MSTRG.9123	gene13307	1270
MSTRG.9172	gene10370	12575
MSTRG.9198	gene1595	11753
MSTRG.9201	gene1591	0
MSTRG.9209	gene1586	119080
MSTRG.9255	gene10653	3977
MSTRG.9260	gene10651	113140
MSTRG.9263	gene10649	21753
MSTRG.9266	gene10649	15358
MSTRG.9272	gene10649	74370
MSTRG.9283	gene4	488
MSTRG.932	gene8766	11311
MSTRG.9325	gene12143	39100
MSTRG.9381	gene4216	51678
MSTRG.9396	gene2625	38793
MSTRG.940	gene8757	17631
MSTRG.947	gene8751	63080
MSTRG.9478	gene10815	107955
MSTRG.9504	gene13853	23103
MSTRG.9521	gene12052	19893
MSTRG.9556	gene14096	71838
MSTRG.9609	gene13727	3809
MSTRG.9630	gene8898	1356
MSTRG.9642	gene5971	47992
MSTRG.976	gene7817	48905
MSTRG.9766	gene13392	2058
MSTRG.9781	gene7432	49806
MSTRG.9783	gene7438	58268
MSTRG.9823	gene8514	8361
MSTRG.9848	gene9944	42302
MSTRG.9850	gene9943	65762
MSTRG.9854	gene9943	40030
MSTRG.9855	gene9942	39493
MSTRG.9856	gene12336	66984
MSTRG.9877	gene12317	8911
MSTRG.9896	gene10833	135243
MSTRG.9897	gene10833	135726
MSTRG.9926	gene15483	177412
MSTRG.9948	gene8874	37748
MSTRG.9957	gene8875	27397
MSTRG.9968	gene8883	1341
MSTRG.997	gene12006	46141
MSTRG.9970	gene8883	16024
MSTRG.9984	gene10496	9602
