# Supplementary material for: Differently Expression Analysis and Function Prediction of Long Non-coding RNAs in Duck Embryo Fibroblast Cells Infected by Duck Tembusu Virus
Source: Front Immunol. 2020 Aug 4;11:1729. doi: 10.3389/fimmu.2020.01729 (PMC7417515; doi:10.3389/fimmu.2020.01729)
Supplement: Supplementary file 6 [file Table_6.xlsx]

## Sheet: Sheet1
Table 6 the GO enrichment analysis of target genes at 12 hpi
Catergory	GO_Term	Cluster frequency	Genome frequency of use	Corrected P-value	Genes annotated to the term
cellular_component	GO:0031965 nuclear membrane	2 out of 6 genes, 33.3%	82 out of 7388 genes, 1.1%	0.04256	gene6123,gene460
cellular_component	GO:0005635 nuclear envelope	2 out of 6 genes, 33.3%	130 out of 7388 genes, 1.8%	0.1056	gene6123,gene460
molecular_function	GO:0008270 zinc ion binding	2 out of 6 genes, 33.3%	421 out of 7388 genes, 5.7%	0.2502	gene6123,gene460
cellular_component	GO:0031090 organelle membrane	3 out of 6 genes, 50.0%	710 out of 7388 genes, 9.6%	0.33978	gene7091,gene6123,gene460
molecular_function	GO:0046914 transition metal ion binding	2 out of 6 genes, 33.3%	530 out of 7388 genes, 7.2%	0.38102	gene6123,gene460
cellular_component	GO:0031967 organelle envelope	2 out of 6 genes, 33.3%	295 out of 7388 genes, 4.0%	0.51422	gene6123,gene460
cellular_component	GO:0031975 envelope	2 out of 6 genes, 33.3%	298 out of 7388 genes, 4.0%	0.52417	gene6123,gene460
cellular_component	GO:0016020 membrane	5 out of 6 genes, 83.3%	3329 out of 7388 genes, 45.1%	1	gene1006,gene6415,gene7091,gene6123,gene460
biological_process	GO:0044700 single organism signaling	2 out of 6 genes, 33.3%	1483 out of 7388 genes, 20.1%	1	gene6415,gene15193
biological_process	GO:0009968 negative regulation of signal transduction	2 out of 6 genes, 33.3%	392 out of 7388 genes, 5.3%	1	gene6123,gene460
cellular_component	GO:0005737 cytoplasm	2 out of 6 genes, 33.3%	3273 out of 7388 genes, 44.3%	1	gene7091,gene6123
biological_process	GO:0023051 regulation of signaling	2 out of 6 genes, 33.3%	982 out of 7388 genes, 13.3%	1	gene6123,gene460
biological_process	GO:0044699 single-organism process	5 out of 6 genes, 83.3%	4497 out of 7388 genes, 60.9%	1	gene1006,gene6415,gene7091,gene15193,gene6123
cellular_component	GO:0005623 cell	4 out of 6 genes, 66.7%	5240 out of 7388 genes, 70.9%	1	gene6415,gene7091,gene6123,gene460
cellular_component	GO:0044422 organelle part	3 out of 6 genes, 50.0%	2568 out of 7388 genes, 34.8%	1	gene7091,gene6123,gene460
biological_process	GO:0051234 establishment of localization	2 out of 6 genes, 33.3%	1351 out of 7388 genes, 18.3%	1	gene1006,gene6123
biological_process	GO:0007165 signal transduction	2 out of 6 genes, 33.3%	1405 out of 7388 genes, 19.0%	1	gene6415,gene15193
biological_process	GO:0010646 regulation of cell communication	2 out of 6 genes, 33.3%	1006 out of 7388 genes, 13.6%	1	gene6123,gene460
cellular_component	GO:0005622 intracellular	3 out of 6 genes, 50.0%	4668 out of 7388 genes, 63.2%	1	gene7091,gene6123,gene460
biological_process	GO:0007154 cell communication	2 out of 6 genes, 33.3%	1524 out of 7388 genes, 20.6%	1	gene6415,gene15193
biological_process	GO:0009893 positive regulation of metabolic process	2 out of 6 genes, 33.3%	1186 out of 7388 genes, 16.1%	1	gene6415,gene6123
molecular_function	GO:0005488 binding	2 out of 6 genes, 33.3%	4203 out of 7388 genes, 56.9%	1	gene6123,gene460
cellular_component	GO:0043227 membrane-bounded organelle	3 out of 6 genes, 50.0%	4009 out of 7388 genes, 54.3%	1	gene7091,gene6123,gene460
biological_process	GO:0044765 single-organism transport	2 out of 6 genes, 33.3%	1086 out of 7388 genes, 14.7%	1	gene1006,gene6123
biological_process	GO:0032502 developmental process	2 out of 6 genes, 33.3%	1582 out of 7388 genes, 21.4%	1	gene7091,gene6123
biological_process	GO:0007399 nervous system development	2 out of 6 genes, 33.3%	616 out of 7388 genes, 8.3%	1	gene7091,gene6123
biological_process	GO:0051716 cellular response to stimulus	2 out of 6 genes, 33.3%	1849 out of 7388 genes, 25.0%	1	gene6415,gene15193
biological_process	GO:0031326 regulation of cellular biosynthetic process	2 out of 6 genes, 33.3%	1154 out of 7388 genes, 15.6%	1	gene6415,gene6123
biological_process	GO:0080090 regulation of primary metabolic process	2 out of 6 genes, 33.3%	1701 out of 7388 genes, 23.0%	1	gene6415,gene6123
biological_process	GO:0044763 single-organism cellular process	4 out of 6 genes, 66.7%	3861 out of 7388 genes, 52.3%	1	gene1006,gene6415,gene7091,gene15193
biological_process	GO:0048522 positive regulation of cellular process	2 out of 6 genes, 33.3%	1563 out of 7388 genes, 21.2%	1	gene6415,gene6123
biological_process	GO:0031323 regulation of cellular metabolic process	2 out of 6 genes, 33.3%	1743 out of 7388 genes, 23.6%	1	gene6415,gene6123
biological_process	GO:0023052 signaling	2 out of 6 genes, 33.3%	1483 out of 7388 genes, 20.1%	1	gene6415,gene15193
biological_process	GO:0032501 multicellular organismal process	2 out of 6 genes, 33.3%	1824 out of 7388 genes, 24.7%	1	gene7091,gene6123
cellular_component	GO:0043231 intracellular membrane-bounded organelle	3 out of 6 genes, 50.0%	3484 out of 7388 genes, 47.2%	1	gene7091,gene6123,gene460
biological_process	GO:0006810 transport	2 out of 6 genes, 33.3%	1287 out of 7388 genes, 17.4%	1	gene1006,gene6123
biological_process	GO:0050789 regulation of biological process	4 out of 6 genes, 66.7%	3536 out of 7388 genes, 47.9%	1	gene6415,gene15193,gene6123,gene460
biological_process	GO:0048583 regulation of response to stimulus	2 out of 6 genes, 33.3%	1140 out of 7388 genes, 15.4%	1	gene6123,gene460
biological_process	GO:0019222 regulation of metabolic process	2 out of 6 genes, 33.3%	2031 out of 7388 genes, 27.5%	1	gene6415,gene6123
biological_process	GO:0048856 anatomical structure development	2 out of 6 genes, 33.3%	1503 out of 7388 genes, 20.3%	1	gene7091,gene6123
biological_process	GO:0050794 regulation of cellular process	4 out of 6 genes, 66.7%	3347 out of 7388 genes, 45.3%	1	gene6415,gene15193,gene6123,gene460
biological_process	GO:0044707 single-multicellular organism process	2 out of 6 genes, 33.3%	1596 out of 7388 genes, 21.6%	1	gene7091,gene6123
biological_process	GO:0019219 regulation of nucleobase-containing compound metabolic process	2 out of 6 genes, 33.3%	1101 out of 7388 genes, 14.9%	1	gene6415,gene6123
cellular_component	GO:0031224 intrinsic component of membrane	3 out of 6 genes, 50.0%	2142 out of 7388 genes, 29.0%	1	gene1006,gene6415,gene7091
cellular_component	GO:0044424 intracellular part	3 out of 6 genes, 50.0%	4463 out of 7388 genes, 60.4%	1	gene7091,gene6123,gene460
biological_process	GO:0048523 negative regulation of cellular process	2 out of 6 genes, 33.3%	1406 out of 7388 genes, 19.0%	1	gene6123,gene460
biological_process	GO:0048519 negative regulation of biological process	2 out of 6 genes, 33.3%	1505 out of 7388 genes, 20.4%	1	gene6123,gene460
biological_process	GO:0050896 response to stimulus	3 out of 6 genes, 50.0%	2210 out of 7388 genes, 29.9%	1	gene6415,gene7091,gene15193
biological_process	GO:0009653 anatomical structure morphogenesis	2 out of 6 genes, 33.3%	724 out of 7388 genes, 9.8%	1	gene7091,gene6123
biological_process	GO:0023057 negative regulation of signaling	2 out of 6 genes, 33.3%	418 out of 7388 genes, 5.7%	1	gene6123,gene460
cellular_component	GO:0044464 cell part	4 out of 6 genes, 66.7%	5216 out of 7388 genes, 70.6%	1	gene6415,gene7091,gene6123,gene460
biological_process	GO:1902578 single-organism localization	2 out of 6 genes, 33.3%	1173 out of 7388 genes, 15.9%	1	gene1006,gene6123
biological_process	GO:0010648 negative regulation of cell communication	2 out of 6 genes, 33.3%	426 out of 7388 genes, 5.8%	1	gene6123,gene460
cellular_component	GO:0044425 membrane part	3 out of 6 genes, 50.0%	2473 out of 7388 genes, 33.5%	1	gene1006,gene6415,gene7091
biological_process	GO:0009889 regulation of biosynthetic process	2 out of 6 genes, 33.3%	1174 out of 7388 genes, 15.9%	1	gene6415,gene6123
biological_process	GO:0051171 regulation of nitrogen compound metabolic process	2 out of 6 genes, 33.3%	1192 out of 7388 genes, 16.1%	1	gene6415,gene6123
molecular_function	GO:0043169 cation binding	2 out of 6 genes, 33.3%	1186 out of 7388 genes, 16.1%	1	gene6123,gene460
biological_process	GO:0007275 multicellular organism development	2 out of 6 genes, 33.3%	1356 out of 7388 genes, 18.4%	1	gene7091,gene6123
biological_process	GO:0009966 regulation of signal transduction	2 out of 6 genes, 33.3%	882 out of 7388 genes, 11.9%	1	gene6123,gene460
biological_process	GO:0009987 cellular process	4 out of 6 genes, 66.7%	4912 out of 7388 genes, 66.5%	1	gene1006,gene6415,gene7091,gene15193
cellular_component	GO:0043229 intracellular organelle	3 out of 6 genes, 50.0%	3885 out of 7388 genes, 52.6%	1	gene7091,gene6123,gene460
biological_process	GO:0048731 system development	2 out of 6 genes, 33.3%	1235 out of 7388 genes, 16.7%	1	gene7091,gene6123
cellular_component	GO:0044446 intracellular organelle part	3 out of 6 genes, 50.0%	2504 out of 7388 genes, 33.9%	1	gene7091,gene6123,gene460
molecular_function	GO:0043167 ion binding	2 out of 6 genes, 33.3%	2113 out of 7388 genes, 28.6%	1	gene6123,gene460
cellular_component	GO:0012505 endomembrane system	3 out of 6 genes, 50.0%	1121 out of 7388 genes, 15.2%	1	gene7091,gene6123,gene460
biological_process	GO:0048585 negative regulation of response to stimulus	2 out of 6 genes, 33.3%	485 out of 7388 genes, 6.6%	1	gene6123,gene460
cellular_component	GO:0016021 integral component of membrane	3 out of 6 genes, 50.0%	2129 out of 7388 genes, 28.8%	1	gene1006,gene6415,gene7091
biological_process	GO:0048518 positive regulation of biological process	2 out of 6 genes, 33.3%	1799 out of 7388 genes, 24.4%	1	gene6415,gene6123
cellular_component	GO:0043226 organelle	3 out of 6 genes, 50.0%	4374 out of 7388 genes, 59.2%	1	gene7091,gene6123,gene460
cellular_component	GO:0005634 nucleus	2 out of 6 genes, 33.3%	2162 out of 7388 genes, 29.3%	1	gene6123,gene460
biological_process	GO:0044767 single-organism developmental process	2 out of 6 genes, 33.3%	1571 out of 7388 genes, 21.3%	1	gene7091,gene6123
biological_process	GO:0031325 positive regulation of cellular metabolic process	2 out of 6 genes, 33.3%	969 out of 7388 genes, 13.1%	1	gene6415,gene6123
molecular_function	GO:0046872 metal ion binding	2 out of 6 genes, 33.3%	1154 out of 7388 genes, 15.6%	1	gene6123,gene460
biological_process	GO:0051179 localization	2 out of 6 genes, 33.3%	1653 out of 7388 genes, 22.4%	1	gene1006,gene6123
cellular_component	GO:0044444 cytoplasmic part	2 out of 6 genes, 33.3%	2749 out of 7388 genes, 37.2%	1	gene7091,gene6123
cellular_component	GO:0044428 nuclear part	2 out of 6 genes, 33.3%	1453 out of 7388 genes, 19.7%	1	gene6123,gene460
biological_process	GO:0065007 biological regulation	4 out of 6 genes, 66.7%	3719 out of 7388 genes, 50.3%	1	gene6415,gene15193,gene6123,gene460
