# Supplementary material for: Differently Expression Analysis and Function Prediction of Long Non-coding RNAs in Duck Embryo Fibroblast Cells Infected by Duck Tembusu Virus
Source: Front Immunol. 2020 Aug 4;11:1729. doi: 10.3389/fimmu.2020.01729 (PMC7417515; doi:10.3389/fimmu.2020.01729)
Supplement: Supplementary file 7 [file Table_7.xlsx]

## Sheet: Sheet1
Table 7 the GO enrichment analysis of target genes at 24 hpi
Catergory	GO_Term	Cluster frequency	Genome frequency of use	Corrected P-value	Genes annotated to the term
biological_process	GO:0051241 negative regulation of multicellular organismal process	16 out of 96 genes, 16.7%	328 out of 7388 genes, 4.4%	0.00438	gene4319,gene2462,gene7069,gene692,gene5291,gene11652,gene6123,gene599,gene661,gene7831,gene15376,gene1774,gene9944,gene8384,gene7860,gene12336
biological_process	GO:0051093 negative regulation of developmental process	15 out of 96 genes, 15.6%	290 out of 7388 genes, 3.9%	0.00445	gene4319,gene2462,gene7069,gene692,gene5291,gene11652,gene6123,gene599,gene661,gene7831,gene15376,gene1774,gene9944,gene8384,gene12336
biological_process	GO:2000026 regulation of multicellular organismal development	21 out of 96 genes, 21.9%	563 out of 7388 genes, 7.6%	0.00841	gene6122,gene4319,gene2462,gene7069,gene692,gene5291,gene10689,gene10098,gene9944,gene8384,gene12336,gene11652,gene3843,gene6123,gene9463,gene599,gene661,gene7831,gene15376,gene1774,gene2602
biological_process	GO:0001756 somitogenesis	5 out of 96 genes, 5.2%	24 out of 7388 genes, 0.3%	0.01244	gene4319,gene7831,gene7069,gene2602,gene8384
biological_process	GO:0045995 regulation of embryonic development	6 out of 96 genes, 6.2%	42 out of 7388 genes, 0.6%	0.01578	gene7831,gene7069,gene1774,gene2602,gene10689,gene8384
biological_process	GO:0045596 negative regulation of cell differentiation	12 out of 96 genes, 12.5%	209 out of 7388 genes, 2.8%	0.01578	gene2462,gene7069,gene692,gene5291,gene6123,gene599,gene7831,gene15376,gene1774,gene9944,gene8384,gene12336
molecular_function	GO:0045499 chemorepellent activity	2 out of 96 genes, 2.1%	2 out of 7388 genes, 0.0%	0.02356	gene2462,gene9463
biological_process	GO:0035282 segmentation	5 out of 96 genes, 5.2%	30 out of 7388 genes, 0.4%	0.03921	gene4319,gene7831,gene7069,gene2602,gene8384
biological_process	GO:0010721 negative regulation of cell development	8 out of 96 genes, 8.3%	101 out of 7388 genes, 1.4%	0.04844	gene2462,gene7831,gene15376,gene7069,gene5291,gene9944,gene8384,gene599
biological_process	GO:0061053 somite development	5 out of 96 genes, 5.2%	32 out of 7388 genes, 0.4%	0.05429	gene4319,gene7831,gene7069,gene2602,gene8384
biological_process	GO:0050768 negative regulation of neurogenesis	7 out of 96 genes, 7.3%	76 out of 7388 genes, 1.0%	0.05634	gene2462,gene7831,gene15376,gene7069,gene5291,gene9944,gene599
biological_process	GO:0045595 regulation of cell differentiation	18 out of 96 genes, 18.8%	497 out of 7388 genes, 6.7%	0.06218	gene6122,gene2462,gene7069,gene692,gene5291,gene10689,gene10098,gene9944,gene8384,gene12336,gene3843,gene6123,gene9463,gene599,gene15376,gene7831,gene1774,gene2602
biological_process	GO:0051239 regulation of multicellular organismal process	25 out of 96 genes, 26.0%	855 out of 7388 genes, 11.6%	0.06745	gene6122,gene4319,gene2462,gene13317,gene7069,gene692,gene5291,gene10689,gene10098,gene9944,gene8384,gene7860,gene12336,gene11652,gene6123,gene3843,gene9463,gene599,gene661,gene7831,gene15376,gene1774,gene2602,gene5078,gene10435
biological_process	GO:0009880 embryonic pattern specification	4 out of 96 genes, 4.2%	18 out of 7388 genes, 0.2%	0.07602	gene4319,gene7831,gene7069,gene2602
biological_process	GO:0050919 negative chemotaxis	3 out of 96 genes, 3.1%	7 out of 7388 genes, 0.1%	0.07646	gene2462,gene7069,gene9463
biological_process	GO:0051961 negative regulation of nervous system development	7 out of 96 genes, 7.3%	81 out of 7388 genes, 1.1%	0.08501	gene2462,gene7831,gene15376,gene7069,gene5291,gene9944,gene599
biological_process	GO:0045665 negative regulation of neuron differentiation	6 out of 96 genes, 6.2%	61 out of 7388 genes, 0.8%	0.13697	gene2462,gene7831,gene15376,gene7069,gene5291,gene599
molecular_function	GO:0004953 icosanoid receptor activity	2 out of 96 genes, 2.1%	4 out of 7388 genes, 0.1%	0.13898	gene12945,gene4402
biological_process	GO:0007494 midgut development	2 out of 96 genes, 2.1%	2 out of 7388 genes, 0.0%	0.1783	gene7069,gene599
biological_process	GO:0051964 negative regulation of synapse assembly	2 out of 96 genes, 2.1%	2 out of 7388 genes, 0.0%	0.1783	gene2462,gene7069
biological_process	GO:0060067 cervix development	2 out of 96 genes, 2.1%	2 out of 7388 genes, 0.0%	0.1783	gene7069,gene2602
biological_process	GO:2001236 regulation of extrinsic apoptotic signaling pathway	6 out of 96 genes, 6.2%	65 out of 7388 genes, 0.9%	0.19543	gene661,gene5632,gene1860,gene3843,gene10689,gene8384
biological_process	GO:0050793 regulation of developmental process	22 out of 96 genes, 22.9%	750 out of 7388 genes, 10.2%	0.19932	gene6122,gene4319,gene2462,gene7069,gene692,gene5291,gene10689,gene7455,gene10098,gene9944,gene8384,gene12336,gene11652,gene3843,gene6123,gene9463,gene599,gene661,gene7831,gene15376,gene1774,gene2602
biological_process	GO:0030799 regulation of cyclic nucleotide metabolic process	5 out of 96 genes, 5.2%	43 out of 7388 genes, 0.6%	0.23183	gene661,gene6415,gene7069,gene5078,gene11044
biological_process	GO:1902043 positive regulation of extrinsic apoptotic signaling pathway via death domain receptors	3 out of 96 genes, 3.1%	10 out of 7388 genes, 0.1%	0.25483	gene661,gene5632,gene1860
molecular_function	GO:0005102 receptor binding	13 out of 96 genes, 13.5%	399 out of 7388 genes, 5.4%	0.25957	gene7069,gene692,gene5291,gene11652,gene3843,gene10689,gene9463,gene11044,gene661,gene7831,gene2722,gene12111,gene8384
biological_process	GO:0022603 regulation of anatomical structure morphogenesis	13 out of 96 genes, 13.5%	323 out of 7388 genes, 4.4%	0.27107	gene4319,gene2462,gene7069,gene5291,gene11652,gene3843,gene10689,gene10098,gene661,gene7831,gene1774,gene2602,gene8384
biological_process	GO:0060284 regulation of cell development	12 out of 96 genes, 12.5%	281 out of 7388 genes, 3.8%	0.27741	gene2462,gene7069,gene5291,gene3843,gene10689,gene9463,gene599,gene10098,gene7831,gene15376,gene9944,gene8384
biological_process	GO:0052548 regulation of endopeptidase activity	7 out of 96 genes, 7.3%	98 out of 7388 genes, 1.3%	0.28269	gene661,gene2462,gene5632,gene1860,gene9944,gene15712,gene8384
biological_process	GO:0051960 regulation of nervous system development	11 out of 96 genes, 11.5%	243 out of 7388 genes, 3.3%	0.30918	gene2462,gene7069,gene5291,gene9463,gene599,gene10098,gene15376,gene7831,gene2602,gene9944,gene8384
molecular_function	GO:0004977 melanocortin receptor activity	2 out of 96 genes, 2.1%	6 out of 7388 genes, 0.1%	0.3416	gene6415,gene5078
biological_process	GO:1902041 regulation of extrinsic apoptotic signaling pathway via death domain receptors	4 out of 96 genes, 4.2%	26 out of 7388 genes, 0.4%	0.34297	gene661,gene5632,gene1860,gene8384
biological_process	GO:0045992 negative regulation of embryonic development	3 out of 96 genes, 3.1%	11 out of 7388 genes, 0.1%	0.3471	gene7069,gene1774,gene8384
biological_process	GO:0052547 regulation of peptidase activity	7 out of 96 genes, 7.3%	102 out of 7388 genes, 1.4%	0.36178	gene661,gene2462,gene5632,gene1860,gene9944,gene15712,gene8384
molecular_function	GO:0072341 modified amino acid binding	3 out of 96 genes, 3.1%	22 out of 7388 genes, 0.3%	0.38595	gene661,gene4779,gene8950
biological_process	GO:0050767 regulation of neurogenesis	10 out of 96 genes, 10.4%	210 out of 7388 genes, 2.8%	0.39639	gene2462,gene7069,gene5291,gene9463,gene599,gene10098,gene15376,gene7831,gene9944,gene8384
biological_process	GO:0045765 regulation of angiogenesis	6 out of 96 genes, 6.2%	74 out of 7388 genes, 1.0%	0.39905	gene661,gene4319,gene7831,gene7069,gene11652,gene8384
biological_process	GO:0010470 regulation of gastrulation	3 out of 96 genes, 3.1%	12 out of 7388 genes, 0.2%	0.45845	gene1774,gene2602,gene8384
biological_process	GO:0030801 positive regulation of cyclic nucleotide metabolic process	4 out of 96 genes, 4.2%	28 out of 7388 genes, 0.4%	0.46047	gene6415,gene7069,gene5078,gene11044
molecular_function	GO:0030552 cAMP binding	2 out of 96 genes, 2.1%	7 out of 7388 genes, 0.1%	0.47421	gene13317,gene5291
biological_process	GO:0090009 primitive streak formation	2 out of 96 genes, 2.1%	3 out of 7388 genes, 0.0%	0.53037	gene7069,gene2602
biological_process	GO:0071425 hematopoietic stem cell proliferation	2 out of 96 genes, 2.1%	3 out of 7388 genes, 0.0%	0.53037	gene7069,gene8384
biological_process	GO:1904684 negative regulation of metalloendopeptidase activity	2 out of 96 genes, 2.1%	3 out of 7388 genes, 0.0%	0.53037	gene1860,gene9944
biological_process	GO:1905049 negative regulation of metallopeptidase activity	2 out of 96 genes, 2.1%	3 out of 7388 genes, 0.0%	0.53037	gene1860,gene9944
biological_process	GO:2000542 negative regulation of gastrulation	2 out of 96 genes, 2.1%	3 out of 7388 genes, 0.0%	0.53037	gene1774,gene8384
biological_process	GO:0048246 macrophage chemotaxis	2 out of 96 genes, 2.1%	3 out of 7388 genes, 0.0%	0.53037	gene2722,gene599
biological_process	GO:1905048 regulation of metallopeptidase activity	2 out of 96 genes, 2.1%	3 out of 7388 genes, 0.0%	0.53037	gene1860,gene9944
biological_process	GO:0001757 somite specification	2 out of 96 genes, 2.1%	3 out of 7388 genes, 0.0%	0.53037	gene4319,gene7831
biological_process	GO:1904683 regulation of metalloendopeptidase activity	2 out of 96 genes, 2.1%	3 out of 7388 genes, 0.0%	0.53037	gene1860,gene9944
biological_process	GO:0060028 convergent extension involved in axis elongation	2 out of 96 genes, 2.1%	3 out of 7388 genes, 0.0%	0.53037	gene7069,gene8384
biological_process	GO:0035295 tube development	10 out of 96 genes, 10.4%	222 out of 7388 genes, 3.0%	0.61512	gene2462,gene7069,gene11652,gene6123,gene10689,gene599,gene7831,gene2602,gene8384,gene7466
molecular_function	GO:0030169 low-density lipoprotein particle binding	2 out of 96 genes, 2.1%	8 out of 7388 genes, 0.1%	0.62694	gene661,gene9944
cellular_component	GO:0005615 extracellular space	11 out of 96 genes, 11.5%	354 out of 7388 genes, 4.8%	0.66148	gene6122,gene7069,gene9463,gene10098,gene661,gene1860,gene1774,gene2722,gene9944,gene8384,gene10435
biological_process	GO:0010769 regulation of cell morphogenesis involved in differentiation	7 out of 96 genes, 7.3%	113 out of 7388 genes, 1.5%	0.67383	gene2462,gene7069,gene5291,gene3843,gene10689,gene8384,gene10098
molecular_function	GO:0071813 lipoprotein particle binding	2 out of 96 genes, 2.1%	9 out of 7388 genes, 0.1%	0.79927	gene661,gene9944
molecular_function	GO:0071814 protein-lipid complex binding	2 out of 96 genes, 2.1%	9 out of 7388 genes, 0.1%	0.79927	gene661,gene9944
biological_process	GO:1901342 regulation of vasculature development	6 out of 96 genes, 6.2%	85 out of 7388 genes, 1.2%	0.84017	gene661,gene4319,gene7831,gene7069,gene11652,gene8384
biological_process	GO:0050922 negative regulation of chemotaxis	3 out of 96 genes, 3.1%	15 out of 7388 genes, 0.2%	0.92168	gene661,gene7069,gene7860
biological_process	GO:0010951 negative regulation of endopeptidase activity	5 out of 96 genes, 5.2%	58 out of 7388 genes, 0.8%	0.94653	gene661,gene1860,gene9944,gene15712,gene8384
biological_process	GO:0010466 negative regulation of peptidase activity	5 out of 96 genes, 5.2%	58 out of 7388 genes, 0.8%	0.94653	gene661,gene1860,gene9944,gene15712,gene8384
biological_process	GO:0045981 positive regulation of nucleotide metabolic process	4 out of 96 genes, 4.2%	34 out of 7388 genes, 0.5%	0.98264	gene6415,gene7069,gene5078,gene11044
biological_process	GO:1900544 positive regulation of purine nucleotide metabolic process	4 out of 96 genes, 4.2%	34 out of 7388 genes, 0.5%	0.98264	gene6415,gene7069,gene5078,gene11044
biological_process	GO:0045766 positive regulation of angiogenesis	4 out of 96 genes, 4.2%	34 out of 7388 genes, 0.5%	0.98264	gene661,gene7831,gene7069,gene8384
biological_process	GO:0044700 single organism signaling	24 out of 96 genes, 25.0%	1483 out of 7388 genes, 20.1%	1	gene2462,gene5632,gene13317,gene7069,gene692,gene5291,gene2013,gene4779,gene8751,gene8384,gene7860,gene6309,gene11652,gene3843,gene9463,gene11044,gene599,gene7831,gene6415,gene2602,gene15562,gene5078,gene12945,gene4402
biological_process	GO:0002694 regulation of leukocyte activation	3 out of 96 genes, 3.1%	127 out of 7388 genes, 1.7%	1	gene661,gene7069,gene692
biological_process	GO:0032680 regulation of tumor necrosis factor production	2 out of 96 genes, 2.1%	26 out of 7388 genes, 0.4%	1	gene661,gene7860
biological_process	GO:0060042 retina morphogenesis in camera-type eye	2 out of 96 genes, 2.1%	20 out of 7388 genes, 0.3%	1	gene7831,gene2602
biological_process	GO:0032436 positive regulation of proteasomal ubiquitin-dependent protein catabolic process	2 out of 96 genes, 2.1%	24 out of 7388 genes, 0.3%	1	gene692,gene6123
biological_process	GO:0043353 enucleate erythrocyte differentiation	2 out of 96 genes, 2.1%	5 out of 7388 genes, 0.1%	1	gene4449,gene7466
biological_process	GO:0044237 cellular metabolic process	32 out of 96 genes, 33.3%	2581 out of 7388 genes, 34.9%	1	gene4319,gene2582,gene13317,gene8526,gene7069,gene7806,gene5730,gene7455,gene3779,gene45,gene3505,gene8751,gene11197,gene12193,gene661,gene8652,gene4456,gene6089,gene12945,gene12111,gene2462,gene2013,gene12336,gene1752,gene3843,gene15376,gene8306,gene985,gene2602,gene8826,gene1751,gene8950
biological_process	GO:0010564 regulation of cell cycle process	3 out of 96 genes, 3.1%	188 out of 7388 genes, 2.5%	1	gene5632,gene2013,gene7069
cellular_component	GO:0005769 early endosome	2 out of 96 genes, 2.1%	90 out of 7388 genes, 1.2%	1	gene9944,gene10435
cellular_component	GO:0043228 non-membrane-bounded organelle	13 out of 96 genes, 13.5%	1325 out of 7388 genes, 17.9%	1	gene4467,gene1752,gene13317,gene11652,gene9160,gene3843,gene7455,gene4702,gene12124,gene11828,gene4456,gene662,gene8950
biological_process	GO:0001558 regulation of cell growth	3 out of 96 genes, 3.1%	106 out of 7388 genes, 1.4%	1	gene2462,gene7069,gene8384
biological_process	GO:0001525 angiogenesis	5 out of 96 genes, 5.2%	94 out of 7388 genes, 1.3%	1	gene661,gene4319,gene7831,gene2722,gene8384
molecular_function	GO:0008092 cytoskeletal protein binding	3 out of 96 genes, 3.1%	275 out of 7388 genes, 3.7%	1	gene13317,gene4702,gene11828
molecular_function	GO:0031406 carboxylic acid binding	2 out of 96 genes, 2.1%	59 out of 7388 genes, 0.8%	1	gene661,gene4779
biological_process	GO:0019693 ribose phosphate metabolic process	2 out of 96 genes, 2.1%	89 out of 7388 genes, 1.2%	1	gene13317,gene7806
biological_process	GO:0008544 epidermis development	2 out of 96 genes, 2.1%	73 out of 7388 genes, 1.0%	1	gene7831,gene7069
biological_process	GO:0009790 embryo development	8 out of 96 genes, 8.3%	368 out of 7388 genes, 5.0%	1	gene4319,gene7069,gene6123,gene10689,gene7831,gene2602,gene7466,gene8384
biological_process	GO:0051147 regulation of muscle cell differentiation	2 out of 96 genes, 2.1%	58 out of 7388 genes, 0.8%	1	gene7831,gene6123
biological_process	GO:0048598 embryonic morphogenesis	7 out of 96 genes, 7.3%	221 out of 7388 genes, 3.0%	1	gene7831,gene7069,gene6123,gene2602,gene10689,gene8384,gene7466
cellular_component	GO:0000323 lytic vacuole	2 out of 96 genes, 2.1%	149 out of 7388 genes, 2.0%	1	gene2013,gene4779
biological_process	GO:0021587 cerebellum morphogenesis	2 out of 96 genes, 2.1%	14 out of 7388 genes, 0.2%	1	gene7831,gene2602
molecular_function	GO:0003677 DNA binding	9 out of 96 genes, 9.4%	599 out of 7388 genes, 8.1%	1	gene4319,gene7069,gene11652,gene3843,gene15376,gene2602,gene1751,gene8751,gene7466
biological_process	GO:0002064 epithelial cell development	4 out of 96 genes, 4.2%	73 out of 7388 genes, 1.0%	1	gene7831,gene7069,gene5291,gene10689
biological_process	GO:0080090 regulation of primary metabolic process	34 out of 96 genes, 35.4%	1701 out of 7388 genes, 23.0%	1	gene4319,gene2582,gene7069,gene692,gene7806,gene7455,gene11828,gene3779,gene9944,gene8751,gene6123,gene599,gene11044,gene661,gene6415,gene1860,gene1104,gene10435,gene2462,gene5632,gene5291,gene10689,gene12336,gene8384,gene11652,gene3843,gene15376,gene7831,gene2602,gene5078,gene15712,gene1751,gene13098,gene7466
biological_process	GO:0060537 muscle tissue development	3 out of 96 genes, 3.1%	113 out of 7388 genes, 1.5%	1	gene4319,gene7831,gene7069
biological_process	GO:0002790 peptide secretion	2 out of 96 genes, 2.1%	21 out of 7388 genes, 0.3%	1	gene5078,gene11044
biological_process	GO:0060828 regulation of canonical Wnt signaling pathway	4 out of 96 genes, 4.2%	82 out of 7388 genes, 1.1%	1	gene7069,gene6123,gene3843,gene8384
biological_process	GO:1901343 negative regulation of vasculature development	3 out of 96 genes, 3.1%	38 out of 7388 genes, 0.5%	1	gene661,gene4319,gene11652
biological_process	GO:2001234 negative regulation of apoptotic signaling pathway	3 out of 96 genes, 3.1%	80 out of 7388 genes, 1.1%	1	gene3843,gene10689,gene8384
biological_process	GO:0006810 transport	17 out of 96 genes, 17.7%	1287 out of 7388 genes, 17.4%	1	gene1951,gene11828,gene2013,gene4779,gene3505,gene4997,gene9944,gene8751,gene6236,gene4449,gene6123,gene11044,gene661,gene4456,gene5078,gene8826,gene10435
biological_process	GO:0001656 metanephros development	2 out of 96 genes, 2.1%	36 out of 7388 genes, 0.5%	1	gene2602,gene10689
biological_process	GO:0019439 aromatic compound catabolic process	3 out of 96 genes, 3.1%	93 out of 7388 genes, 1.3%	1	gene15376,gene13317,gene7806
biological_process	GO:0030072 peptide hormone secretion	2 out of 96 genes, 2.1%	19 out of 7388 genes, 0.3%	1	gene5078,gene11044
molecular_function	GO:0004872 receptor activity	9 out of 96 genes, 9.4%	538 out of 7388 genes, 7.3%	1	gene2462,gene599,gene6415,gene4779,gene15562,gene5078,gene12945,gene4402,gene7860
biological_process	GO:0051092 positive regulation of NF-kappaB transcription factor activity	2 out of 96 genes, 2.1%	33 out of 7388 genes, 0.4%	1	gene7069,gene13098
biological_process	GO:0006939 smooth muscle contraction	2 out of 96 genes, 2.1%	21 out of 7388 genes, 0.3%	1	gene10689,gene599
biological_process	GO:0060071 Wnt signaling pathway, planar cell polarity pathway	2 out of 96 genes, 2.1%	11 out of 7388 genes, 0.1%	1	gene7069,gene8384
biological_process	GO:0051172 negative regulation of nitrogen compound metabolic process	12 out of 96 genes, 12.5%	468 out of 7388 genes, 6.3%	1	gene7069,gene6123,gene3843,gene599,gene15376,gene2602,gene9944,gene1104,gene1751,gene8384,gene7466,gene13098
biological_process	GO:0043436 oxoacid metabolic process	6 out of 96 genes, 6.2%	314 out of 7388 genes, 4.3%	1	gene4456,gene7806,gene5730,gene12945,gene12111,gene8950
biological_process	GO:0016310 phosphorylation	4 out of 96 genes, 4.2%	476 out of 7388 genes, 6.4%	1	gene2462,gene2013,gene7069,gene7455
biological_process	GO:0044707 single-multicellular organism process	29 out of 96 genes, 30.2%	1596 out of 7388 genes, 21.6%	1	gene4319,gene2462,gene7069,gene5291,gene9160,gene10689,gene10098,gene9944,gene325,gene8751,gene8384,gene7860,gene4449,gene6309,gene11652,gene6123,gene3843,gene9463,gene4702,gene599,gene661,gene7831,gene15376,gene1774,gene2722,gene2602,gene12945,gene7466,gene10435
biological_process	GO:0030001 metal ion transport	2 out of 96 genes, 2.1%	210 out of 7388 genes, 2.8%	1	gene4997,gene6236
biological_process	GO:0022408 negative regulation of cell-cell adhesion	2 out of 96 genes, 2.1%	47 out of 7388 genes, 0.6%	1	gene692,gene12336
molecular_function	GO:0004888 transmembrane signaling receptor activity	9 out of 96 genes, 9.4%	431 out of 7388 genes, 5.8%	1	gene2462,gene599,gene6415,gene4779,gene15562,gene5078,gene12945,gene4402,gene7860
biological_process	GO:0021953 central nervous system neuron differentiation	2 out of 96 genes, 2.1%	60 out of 7388 genes, 0.8%	1	gene7069,gene2602
biological_process	GO:0072089 stem cell proliferation	2 out of 96 genes, 2.1%	28 out of 7388 genes, 0.4%	1	gene7069,gene8384
biological_process	GO:1903706 regulation of hemopoiesis	3 out of 96 genes, 3.1%	109 out of 7388 genes, 1.5%	1	gene7831,gene692,gene12336
biological_process	GO:0043487 regulation of RNA stability	2 out of 96 genes, 2.1%	31 out of 7388 genes, 0.4%	1	gene10689,gene11044
biological_process	GO:0045892 negative regulation of transcription, DNA-templated	10 out of 96 genes, 10.4%	349 out of 7388 genes, 4.7%	1	gene7069,gene6123,gene3843,gene599,gene15376,gene2602,gene1104,gene1751,gene8384,gene7466
biological_process	GO:0044270 cellular nitrogen compound catabolic process	3 out of 96 genes, 3.1%	90 out of 7388 genes, 1.2%	1	gene15376,gene13317,gene7806
biological_process	GO:0009653 anatomical structure morphogenesis	16 out of 96 genes, 16.7%	724 out of 7388 genes, 9.8%	1	gene4319,gene2462,gene7069,gene9160,gene6123,gene10689,gene9463,gene4702,gene661,gene7831,gene1774,gene2722,gene2602,gene12945,gene8384,gene7466
biological_process	GO:0046483 heterocycle metabolic process	12 out of 96 genes, 12.5%	964 out of 7388 genes, 13.0%	1	gene4319,gene2582,gene13317,gene11197,gene3843,gene7806,gene5730,gene15376,gene985,gene2602,gene8751,gene8950
biological_process	GO:0010648 negative regulation of cell communication	12 out of 96 genes, 12.5%	426 out of 7388 genes, 5.8%	1	gene7069,gene692,gene11652,gene6123,gene3843,gene10689,gene661,gene1860,gene3779,gene9944,gene8384,gene12336
biological_process	GO:0006139 nucleobase-containing compound metabolic process	12 out of 96 genes, 12.5%	913 out of 7388 genes, 12.4%	1	gene4319,gene2582,gene13317,gene11197,gene3843,gene7806,gene5730,gene15376,gene985,gene2602,gene8751,gene8950
biological_process	GO:0009889 regulation of biosynthetic process	22 out of 96 genes, 22.9%	1174 out of 7388 genes, 15.9%	1	gene4319,gene2582,gene7069,gene10689,gene11828,gene8751,gene8384,gene11652,gene3843,gene6123,gene11044,gene599,gene661,gene7831,gene15376,gene6415,gene2602,gene5078,gene1104,gene1751,gene7466,gene13098
biological_process	GO:0009896 positive regulation of catabolic process	5 out of 96 genes, 5.2%	130 out of 7388 genes, 1.8%	1	gene7069,gene692,gene6123,gene9944,gene11044
biological_process	GO:0031345 negative regulation of cell projection organization	3 out of 96 genes, 3.1%	47 out of 7388 genes, 0.6%	1	gene2462,gene7069,gene5291
biological_process	GO:0030817 regulation of cAMP biosynthetic process	3 out of 96 genes, 3.1%	28 out of 7388 genes, 0.4%	1	gene6415,gene5078,gene11044
biological_process	GO:0001936 regulation of endothelial cell proliferation	3 out of 96 genes, 3.1%	34 out of 7388 genes, 0.5%	1	gene661,gene7069,gene11652
biological_process	GO:0016331 morphogenesis of embryonic epithelium	4 out of 96 genes, 4.2%	64 out of 7388 genes, 0.9%	1	gene7069,gene6123,gene10689,gene8384
biological_process	GO:0035150 regulation of tube size	2 out of 96 genes, 2.1%	41 out of 7388 genes, 0.6%	1	gene8950,gene599
biological_process	GO:0048806 genitalia development	2 out of 96 genes, 2.1%	22 out of 7388 genes, 0.3%	1	gene7069,gene2602
molecular_function	GO:0016740 transferase activity	8 out of 96 genes, 8.3%	1005 out of 7388 genes, 13.6%	1	gene2462,gene8652,gene2013,gene8526,gene45,gene6089,gene5730,gene7455
biological_process	GO:0003231 cardiac ventricle development	2 out of 96 genes, 2.1%	46 out of 7388 genes, 0.6%	1	gene7069,gene8384
biological_process	GO:0048015 phosphatidylinositol-mediated signaling	2 out of 96 genes, 2.1%	26 out of 7388 genes, 0.4%	1	gene2013,gene4779
biological_process	GO:0048878 chemical homeostasis	4 out of 96 genes, 4.2%	249 out of 7388 genes, 3.4%	1	gene11652,gene3843,gene599,gene10435
biological_process	GO:0030902 hindbrain development	3 out of 96 genes, 3.1%	41 out of 7388 genes, 0.6%	1	gene7831,gene2602,gene325
molecular_function	GO:0038023 signaling receptor activity	9 out of 96 genes, 9.4%	469 out of 7388 genes, 6.3%	1	gene2462,gene599,gene6415,gene4779,gene15562,gene5078,gene12945,gene4402,gene7860
biological_process	GO:0060562 epithelial tube morphogenesis	7 out of 96 genes, 7.3%	123 out of 7388 genes, 1.7%	1	gene2462,gene7831,gene7069,gene6123,gene2602,gene10689,gene8384
biological_process	GO:0044711 single-organism biosynthetic process	6 out of 96 genes, 6.2%	378 out of 7388 genes, 5.1%	1	gene2013,gene45,gene4456,gene7806,gene5730,gene8950
biological_process	GO:0042733 embryonic digit morphogenesis	2 out of 96 genes, 2.1%	34 out of 7388 genes, 0.5%	1	gene7069,gene8384
biological_process	GO:0048546 digestive tract morphogenesis	2 out of 96 genes, 2.1%	18 out of 7388 genes, 0.2%	1	gene7069,gene8384
biological_process	GO:0008283 cell proliferation	5 out of 96 genes, 5.2%	198 out of 7388 genes, 2.7%	1	gene6309,gene7069,gene3843,gene325,gene8384
biological_process	GO:0010977 negative regulation of neuron projection development	3 out of 96 genes, 3.1%	36 out of 7388 genes, 0.5%	1	gene2462,gene7069,gene5291
biological_process	GO:0002376 immune system process	14 out of 96 genes, 14.6%	444 out of 7388 genes, 6.0%	1	gene4449,gene6309,gene13317,gene7069,gene11652,gene9160,gene599,gene661,gene7831,gene2722,gene8384,gene7860,gene7466,gene13098
biological_process	GO:0060021 palate development	2 out of 96 genes, 2.1%	39 out of 7388 genes, 0.5%	1	gene4319,gene7069
biological_process	GO:0043535 regulation of blood vessel endothelial cell migration	2 out of 96 genes, 2.1%	21 out of 7388 genes, 0.3%	1	gene661,gene4319
molecular_function	GO:0046914 transition metal ion binding	4 out of 96 genes, 4.2%	530 out of 7388 genes, 7.2%	1	gene6122,gene8306,gene6123,gene2602
biological_process	GO:0030336 negative regulation of cell migration	4 out of 96 genes, 4.2%	72 out of 7388 genes, 1.0%	1	gene661,gene4319,gene8384,gene7860
biological_process	GO:0071219 cellular response to molecule of bacterial origin	2 out of 96 genes, 2.1%	40 out of 7388 genes, 0.5%	1	gene13317,gene7069
biological_process	GO:0001947 heart looping	2 out of 96 genes, 2.1%	19 out of 7388 genes, 0.3%	1	gene7831,gene7069
molecular_function	GO:0030246 carbohydrate binding	2 out of 96 genes, 2.1%	56 out of 7388 genes, 0.8%	1	gene6089,gene15562
biological_process	GO:1903034 regulation of response to wounding	4 out of 96 genes, 4.2%	131 out of 7388 genes, 1.8%	1	gene661,gene7069,gene692,gene12336
biological_process	GO:0008284 positive regulation of cell proliferation	6 out of 96 genes, 6.2%	230 out of 7388 genes, 3.1%	1	gene661,gene7831,gene7069,gene2602,gene10689,gene8384
biological_process	GO:0072594 establishment of protein localization to organelle	3 out of 96 genes, 3.1%	102 out of 7388 genes, 1.4%	1	gene6123,gene9944,gene11828
biological_process	GO:0003143 embryonic heart tube morphogenesis	2 out of 96 genes, 2.1%	22 out of 7388 genes, 0.3%	1	gene7831,gene7069
biological_process	GO:0001568 blood vessel development	8 out of 96 genes, 8.3%	167 out of 7388 genes, 2.3%	1	gene661,gene4319,gene7831,gene2722,gene6123,gene3843,gene12945,gene8384
biological_process	GO:0017038 protein import	2 out of 96 genes, 2.1%	56 out of 7388 genes, 0.8%	1	gene6123,gene11828
biological_process	GO:0048869 cellular developmental process	23 out of 96 genes, 24.0%	1029 out of 7388 genes, 13.9%	1	gene2462,gene7069,gene5291,gene9160,gene10689,gene10098,gene9944,gene8751,gene8384,gene7860,gene6236,gene4449,gene6309,gene11652,gene3843,gene9463,gene4702,gene599,gene7831,gene15376,gene2722,gene2602,gene7466
biological_process	GO:0051046 regulation of secretion	2 out of 96 genes, 2.1%	178 out of 7388 genes, 2.4%	1	gene7069,gene3843
biological_process	GO:0006796 phosphate-containing compound metabolic process	12 out of 96 genes, 12.5%	753 out of 7388 genes, 10.2%	1	gene2462,gene13317,gene12193,gene7069,gene7806,gene7455,gene2013,gene3779,gene4456,gene45,gene8950,gene12336
biological_process	GO:0001823 mesonephros development	2 out of 96 genes, 2.1%	38 out of 7388 genes, 0.5%	1	gene2602,gene10689
cellular_component	GO:0098590 plasma membrane region	4 out of 96 genes, 4.2%	244 out of 7388 genes, 3.3%	1	gene7831,gene5291,gene4779,gene12945
biological_process	GO:0007165 signal transduction	23 out of 96 genes, 24.0%	1405 out of 7388 genes, 19.0%	1	gene2462,gene5632,gene13317,gene7069,gene692,gene5291,gene2013,gene4779,gene8751,gene8384,gene7860,gene6309,gene11652,gene3843,gene9463,gene11044,gene599,gene7831,gene6415,gene15562,gene5078,gene12945,gene4402
biological_process	GO:0006520 cellular amino acid metabolic process	2 out of 96 genes, 2.1%	142 out of 7388 genes, 1.9%	1	gene5730,gene8950
cellular_component	GO:0099503 secretory vesicle	2 out of 96 genes, 2.1%	91 out of 7388 genes, 1.2%	1	gene661,gene13317
molecular_function	GO:0017112 Rab guanyl-nucleotide exchange factor activity	2 out of 96 genes, 2.1%	14 out of 7388 genes, 0.2%	1	gene4574,gene8826
biological_process	GO:0045661 regulation of myoblast differentiation	2 out of 96 genes, 2.1%	21 out of 7388 genes, 0.3%	1	gene7831,gene6123
biological_process	GO:1900046 regulation of hemostasis	2 out of 96 genes, 2.1%	30 out of 7388 genes, 0.4%	1	gene661,gene12336
biological_process	GO:0048858 cell projection morphogenesis	6 out of 96 genes, 6.2%	206 out of 7388 genes, 2.8%	1	gene2462,gene7069,gene9160,gene2602,gene9463,gene4702
cellular_component	GO:0000151 ubiquitin ligase complex	2 out of 96 genes, 2.1%	95 out of 7388 genes, 1.3%	1	gene1752,gene3505
biological_process	GO:0007156 homophilic cell adhesion via plasma membrane adhesion molecules	2 out of 96 genes, 2.1%	40 out of 7388 genes, 0.5%	1	gene9012,gene554
biological_process	GO:0045944 positive regulation of transcription from RNA polymerase II promoter	11 out of 96 genes, 11.5%	366 out of 7388 genes, 5.0%	1	gene4319,gene7069,gene11652,gene3843,gene10689,gene11828,gene7831,gene8751,gene1751,gene8384,gene7466
biological_process	GO:0033036 macromolecule localization	15 out of 96 genes, 15.6%	606 out of 7388 genes, 8.2%	1	gene7069,gene5291,gene9160,gene6123,gene1226,gene4702,gene1951,gene11828,gene11044,gene2013,gene3505,gene4456,gene5078,gene9944,gene10435
biological_process	GO:0051726 regulation of cell cycle	7 out of 96 genes, 7.3%	297 out of 7388 genes, 4.0%	1	gene661,gene5632,gene2582,gene2013,gene7069,gene3843,gene12945
biological_process	GO:0006629 lipid metabolic process	11 out of 96 genes, 11.5%	366 out of 7388 genes, 5.0%	1	gene12193,gene7806,gene2013,gene45,gene3505,gene4456,gene12945,gene12111,gene1751,gene8950,gene10435
biological_process	GO:0045926 negative regulation of growth	3 out of 96 genes, 3.1%	77 out of 7388 genes, 1.0%	1	gene2462,gene7069,gene8384
biological_process	GO:0045937 positive regulation of phosphate metabolic process	8 out of 96 genes, 8.3%	339 out of 7388 genes, 4.6%	1	gene2462,gene7069,gene5291,gene11044,gene661,gene6415,gene5078,gene8384
biological_process	GO:0055114 oxidation-reduction process	4 out of 96 genes, 4.2%	370 out of 7388 genes, 5.0%	1	gene11241,gene12945,gene12111,gene6236
biological_process	GO:0051963 regulation of synapse assembly	3 out of 96 genes, 3.1%	34 out of 7388 genes, 0.5%	1	gene2462,gene7069,gene9463
biological_process	GO:0072171 mesonephric tubule morphogenesis	2 out of 96 genes, 2.1%	25 out of 7388 genes, 0.3%	1	gene2602,gene10689
biological_process	GO:0071417 cellular response to organonitrogen compound	2 out of 96 genes, 2.1%	96 out of 7388 genes, 1.3%	1	gene5291,gene1774
biological_process	GO:0044723 single-organism carbohydrate metabolic process	2 out of 96 genes, 2.1%	203 out of 7388 genes, 2.7%	1	gene8652,gene6089
biological_process	GO:0016202 regulation of striated muscle tissue development	2 out of 96 genes, 2.1%	46 out of 7388 genes, 0.6%	1	gene7831,gene6123
biological_process	GO:0030593 neutrophil chemotaxis	2 out of 96 genes, 2.1%	7 out of 7388 genes, 0.1%	1	gene13317,gene2722
biological_process	GO:0060840 artery development	2 out of 96 genes, 2.1%	32 out of 7388 genes, 0.4%	1	gene6123,gene12945
molecular_function	GO:0005543 phospholipid binding	4 out of 96 genes, 4.2%	145 out of 7388 genes, 2.0%	1	gene661,gene5291,gene4456,gene9160
biological_process	GO:1902105 regulation of leukocyte differentiation	2 out of 96 genes, 2.1%	75 out of 7388 genes, 1.0%	1	gene692,gene12336
biological_process	GO:0035270 endocrine system development	2 out of 96 genes, 2.1%	37 out of 7388 genes, 0.5%	1	gene7831,gene7069
biological_process	GO:0006952 defense response	5 out of 96 genes, 5.2%	180 out of 7388 genes, 2.4%	1	gene661,gene7069,gene2722,gene11652,gene13098
molecular_function	GO:0008134 transcription factor binding	2 out of 96 genes, 2.1%	159 out of 7388 genes, 2.2%	1	gene7831,gene3843
biological_process	GO:0040019 positive regulation of embryonic development	2 out of 96 genes, 2.1%	18 out of 7388 genes, 0.2%	1	gene2602,gene10689
cellular_component	GO:0005783 endoplasmic reticulum	8 out of 96 genes, 8.3%	423 out of 7388 genes, 5.7%	1	gene12193,gene9160,gene3505,gene4456,gene45,gene325,gene9944,gene8751
cellular_component	GO:0098796 membrane protein complex	2 out of 96 genes, 2.1%	342 out of 7388 genes, 4.6%	1	gene2013,gene3505
cellular_component	GO:0071944 cell periphery	17 out of 96 genes, 17.7%	1278 out of 7388 genes, 17.3%	1	gene2462,gene13317,gene5291,gene1226,gene554,gene11828,gene4779,gene6236,gene15483,gene9012,gene9463,gene4702,gene661,gene6415,gene7831,gene5078,gene12945
cellular_component	GO:0031982 vesicle	17 out of 96 genes, 17.7%	1263 out of 7388 genes, 17.1%	1	gene13317,gene5291,gene1226,gene2013,gene4779,gene9944,gene6236,gene11597,gene4449,gene9012,gene9463,gene4702,gene661,gene7831,gene1860,gene12945,gene12111
biological_process	GO:1903829 positive regulation of cellular protein localization	3 out of 96 genes, 3.1%	135 out of 7388 genes, 1.8%	1	gene3843,gene9944,gene8384
biological_process	GO:0060255 regulation of macromolecule metabolic process	32 out of 96 genes, 33.3%	1714 out of 7388 genes, 23.2%	1	gene4319,gene2462,gene5632,gene2582,gene7069,gene692,gene5291,gene10689,gene7455,gene11828,gene3779,gene9944,gene8751,gene8384,gene12336,gene11652,gene6123,gene3843,gene599,gene11044,gene661,gene7831,gene15376,gene1860,gene2722,gene2602,gene1104,gene15712,gene1751,gene7466,gene13098,gene10435
biological_process	GO:0070489 T cell aggregation	3 out of 96 genes, 3.1%	76 out of 7388 genes, 1.0%	1	gene6309,gene7860,gene7466
biological_process	GO:0043065 positive regulation of apoptotic process	7 out of 96 genes, 7.3%	167 out of 7388 genes, 2.3%	1	gene661,gene2462,gene5632,gene1860,gene7069,gene5291,gene8384
molecular_function	GO:0004721 phosphoprotein phosphatase activity	2 out of 96 genes, 2.1%	79 out of 7388 genes, 1.1%	1	gene3779,gene12336
biological_process	GO:0007218 neuropeptide signaling pathway	3 out of 96 genes, 3.1%	35 out of 7388 genes, 0.5%	1	gene6415,gene5291,gene4779
biological_process	GO:0045087 innate immune response	3 out of 96 genes, 3.1%	52 out of 7388 genes, 0.7%	1	gene7069,gene11652,gene13098
cellular_component	GO:0044427 chromosomal part	2 out of 96 genes, 2.1%	279 out of 7388 genes, 3.8%	1	gene11652,gene3843
molecular_function	GO:0005125 cytokine activity	2 out of 96 genes, 2.1%	31 out of 7388 genes, 0.4%	1	gene7069,gene2722
biological_process	GO:0030154 cell differentiation	23 out of 96 genes, 24.0%	945 out of 7388 genes, 12.8%	1	gene2462,gene7069,gene5291,gene9160,gene10689,gene10098,gene9944,gene8751,gene8384,gene7860,gene6236,gene4449,gene6309,gene11652,gene3843,gene9463,gene4702,gene599,gene7831,gene15376,gene2722,gene2602,gene7466
biological_process	GO:2000027 regulation of organ morphogenesis	4 out of 96 genes, 4.2%	67 out of 7388 genes, 0.9%	1	gene7069,gene2602,gene10689,gene8384
biological_process	GO:0043066 negative regulation of apoptotic process	8 out of 96 genes, 8.3%	262 out of 7388 genes, 3.5%	1	gene661,gene6122,gene7831,gene5632,gene7069,gene3843,gene10689,gene8384
biological_process	GO:0023056 positive regulation of signaling	10 out of 96 genes, 10.4%	486 out of 7388 genes, 6.6%	1	gene6122,gene5632,gene7069,gene5291,gene3843,gene11828,gene661,gene7831,gene1860,gene8384
molecular_function	GO:0030414 peptidase inhibitor activity	2 out of 96 genes, 2.1%	39 out of 7388 genes, 0.5%	1	gene1860,gene15712
biological_process	GO:0090288 negative regulation of cellular response to growth factor stimulus	3 out of 96 genes, 3.1%	58 out of 7388 genes, 0.8%	1	gene661,gene7069,gene8384
biological_process	GO:0030514 negative regulation of BMP signaling pathway	2 out of 96 genes, 2.1%	24 out of 7388 genes, 0.3%	1	gene7069,gene8384
biological_process	GO:0050803 regulation of synapse structure or activity	3 out of 96 genes, 3.1%	74 out of 7388 genes, 1.0%	1	gene2462,gene7069,gene9463
biological_process	GO:0050878 regulation of body fluid levels	3 out of 96 genes, 3.1%	101 out of 7388 genes, 1.4%	1	gene661,gene4702,gene12336
biological_process	GO:0072164 mesonephric tubule development	2 out of 96 genes, 2.1%	37 out of 7388 genes, 0.5%	1	gene2602,gene10689
molecular_function	GO:0000976 transcription regulatory region sequence-specific DNA binding	6 out of 96 genes, 6.2%	198 out of 7388 genes, 2.7%	1	gene4319,gene11652,gene3843,gene8751,gene1751,gene7466
biological_process	GO:0035556 intracellular signal transduction	8 out of 96 genes, 8.3%	497 out of 7388 genes, 6.7%	1	gene5632,gene6309,gene7069,gene692,gene5291,gene11652,gene2013,gene4779
molecular_function	GO:0044877 macromolecular complex binding	5 out of 96 genes, 5.2%	466 out of 7388 genes, 6.3%	1	gene661,gene9944,gene325,gene4702,gene7466
biological_process	GO:0002699 positive regulation of immune effector process	2 out of 96 genes, 2.1%	46 out of 7388 genes, 0.6%	1	gene7069,gene692
biological_process	GO:1901800 positive regulation of proteasomal protein catabolic process	2 out of 96 genes, 2.1%	28 out of 7388 genes, 0.4%	1	gene692,gene6123
biological_process	GO:0044802 single-organism membrane organization	3 out of 96 genes, 3.1%	207 out of 7388 genes, 2.8%	1	gene5291,gene1226,gene10689
biological_process	GO:0010634 positive regulation of epithelial cell migration	2 out of 96 genes, 2.1%	41 out of 7388 genes, 0.6%	1	gene661,gene7069
biological_process	GO:0001934 positive regulation of protein phosphorylation	5 out of 96 genes, 5.2%	286 out of 7388 genes, 3.9%	1	gene661,gene2462,gene7069,gene5291,gene8384
biological_process	GO:0006470 protein dephosphorylation	2 out of 96 genes, 2.1%	84 out of 7388 genes, 1.1%	1	gene3779,gene12336
molecular_function	GO:0048037 cofactor binding	3 out of 96 genes, 3.1%	127 out of 7388 genes, 1.7%	1	gene11241,gene12945,gene12111
biological_process	GO:0009261 ribonucleotide catabolic process	2 out of 96 genes, 2.1%	7 out of 7388 genes, 0.1%	1	gene13317,gene7806
biological_process	GO:0044249 cellular biosynthetic process	11 out of 96 genes, 11.5%	911 out of 7388 genes, 12.3%	1	gene4319,gene7806,gene5730,gene8652,gene2013,gene4456,gene45,gene2602,gene6089,gene8751,gene8950
biological_process	GO:0043933 macromolecular complex subunit organization	7 out of 96 genes, 7.3%	626 out of 7388 genes, 8.5%	1	gene11197,gene8306,gene1774,gene9012,gene325,gene8384,gene10435
biological_process	GO:0043085 positive regulation of catalytic activity	10 out of 96 genes, 10.4%	447 out of 7388 genes, 6.1%	1	gene5632,gene7069,gene5291,gene10689,gene11044,gene661,gene4574,gene9944,gene8826,gene8384
biological_process	GO:0018193 peptidyl-amino acid modification	2 out of 96 genes, 2.1%	275 out of 7388 genes, 3.7%	1	gene2462,gene8306
molecular_function	GO:0032549 ribonucleoside binding	8 out of 96 genes, 8.3%	817 out of 7388 genes, 11.1%	1	gene2462,gene8526,gene3658,gene7455,gene14224,gene2013,gene5605,gene8950
molecular_function	GO:0050839 cell adhesion molecule binding	3 out of 96 genes, 3.1%	184 out of 7388 genes, 2.5%	1	gene661,gene11652,gene4702
biological_process	GO:0045598 regulation of fat cell differentiation	2 out of 96 genes, 2.1%	40 out of 7388 genes, 0.5%	1	gene7069,gene8384
biological_process	GO:1901701 cellular response to oxygen-containing compound	4 out of 96 genes, 4.2%	196 out of 7388 genes, 2.7%	1	gene13317,gene7069,gene5291,gene1774
biological_process	GO:0034765 regulation of ion transmembrane transport	3 out of 96 genes, 3.1%	131 out of 7388 genes, 1.8%	1	gene661,gene4997,gene12336
biological_process	GO:0071495 cellular response to endogenous stimulus	6 out of 96 genes, 6.2%	292 out of 7388 genes, 4.0%	1	gene7069,gene692,gene5291,gene1774,gene9463,gene12945
biological_process	GO:0007034 vacuolar transport	2 out of 96 genes, 2.1%	40 out of 7388 genes, 0.5%	1	gene9944,gene8826
biological_process	GO:0002573 myeloid leukocyte differentiation	2 out of 96 genes, 2.1%	36 out of 7388 genes, 0.5%	1	gene9160,gene7466
biological_process	GO:0006366 transcription from RNA polymerase II promoter	3 out of 96 genes, 3.1%	148 out of 7388 genes, 2.0%	1	gene4319,gene2602,gene8751
cellular_component	GO:0000228 nuclear chromosome	2 out of 96 genes, 2.1%	161 out of 7388 genes, 2.2%	1	gene11652,gene3843
biological_process	GO:0019752 carboxylic acid metabolic process	6 out of 96 genes, 6.2%	293 out of 7388 genes, 4.0%	1	gene4456,gene7806,gene5730,gene12945,gene12111,gene8950
biological_process	GO:0001817 regulation of cytokine production	6 out of 96 genes, 6.2%	168 out of 7388 genes, 2.3%	1	gene661,gene7831,gene13317,gene7069,gene692,gene7860
molecular_function	GO:0019904 protein domain specific binding	3 out of 96 genes, 3.1%	172 out of 7388 genes, 2.3%	1	gene7069,gene5291,gene3843
biological_process	GO:0098742 cell-cell adhesion via plasma-membrane adhesion molecules	2 out of 96 genes, 2.1%	48 out of 7388 genes, 0.6%	1	gene9012,gene554
biological_process	GO:0031327 negative regulation of cellular biosynthetic process	11 out of 96 genes, 11.5%	457 out of 7388 genes, 6.2%	1	gene7069,gene6123,gene3843,gene599,gene15376,gene2602,gene1104,gene1751,gene8384,gene7466,gene13098
molecular_function	GO:0044389 ubiquitin-like protein ligase binding	3 out of 96 genes, 3.1%	113 out of 7388 genes, 1.5%	1	gene1752,gene5078,gene4702
cellular_component	GO:0031984 organelle subcompartment	2 out of 96 genes, 2.1%	84 out of 7388 genes, 1.1%	1	gene8652,gene9944
molecular_function	GO:0019899 enzyme binding	11 out of 96 genes, 11.5%	595 out of 7388 genes, 8.1%	1	gene2582,gene1752,gene692,gene11652,gene9160,gene3843,gene4702,gene1951,gene985,gene5078,gene9944
molecular_function	GO:0050662 coenzyme binding	3 out of 96 genes, 3.1%	88 out of 7388 genes, 1.2%	1	gene11241,gene12945,gene12111
biological_process	GO:0071840 cellular component organization or biogenesis	21 out of 96 genes, 21.9%	1596 out of 7388 genes, 21.6%	1	gene6122,gene2462,gene7069,gene5291,gene9160,gene1226,gene10689,gene2013,gene4779,gene325,gene8384,gene11197,gene9012,gene3843,gene9463,gene4702,gene661,gene8306,gene1774,gene2602,gene10435
biological_process	GO:0009914 hormone transport	2 out of 96 genes, 2.1%	29 out of 7388 genes, 0.4%	1	gene5078,gene11044
biological_process	GO:0032270 positive regulation of cellular protein metabolic process	8 out of 96 genes, 8.3%	442 out of 7388 genes, 6.0%	1	gene661,gene2462,gene5632,gene7069,gene692,gene5291,gene6123,gene8384
biological_process	GO:0072080 nephron tubule development	3 out of 96 genes, 3.1%	35 out of 7388 genes, 0.5%	1	gene7831,gene2602,gene10689
biological_process	GO:0002262 myeloid cell homeostasis	3 out of 96 genes, 3.1%	45 out of 7388 genes, 0.6%	1	gene4449,gene13317,gene7466
biological_process	GO:0043489 RNA stabilization	2 out of 96 genes, 2.1%	14 out of 7388 genes, 0.2%	1	gene10689,gene11044
biological_process	GO:0051169 nuclear transport	2 out of 96 genes, 2.1%	81 out of 7388 genes, 1.1%	1	gene6123,gene11828
biological_process	GO:2000108 positive regulation of leukocyte apoptotic process	2 out of 96 genes, 2.1%	12 out of 7388 genes, 0.2%	1	gene7069,gene5291
cellular_component	GO:0005654 nucleoplasm	9 out of 96 genes, 9.4%	1016 out of 7388 genes, 13.8%	1	gene1752,gene222,gene11652,gene3843,gene11241,gene8306,gene12945,gene325,gene8751
biological_process	GO:0007507 heart development	6 out of 96 genes, 6.2%	189 out of 7388 genes, 2.6%	1	gene7831,gene4449,gene7069,gene6123,gene9463,gene8384
biological_process	GO:0031018 endocrine pancreas development	2 out of 96 genes, 2.1%	9 out of 7388 genes, 0.1%	1	gene7831,gene7069
biological_process	GO:0072176 nephric duct development	2 out of 96 genes, 2.1%	9 out of 7388 genes, 0.1%	1	gene2462,gene2602
biological_process	GO:0050678 regulation of epithelial cell proliferation	4 out of 96 genes, 4.2%	102 out of 7388 genes, 1.4%	1	gene661,gene7069,gene11652,gene8384
biological_process	GO:0032102 negative regulation of response to external stimulus	5 out of 96 genes, 5.2%	111 out of 7388 genes, 1.5%	1	gene661,gene7069,gene692,gene7860,gene12336
cellular_component	GO:0030055 cell-substrate junction	4 out of 96 genes, 4.2%	178 out of 7388 genes, 2.4%	1	gene7047,gene9012,gene9463,gene4702
molecular_function	GO:0043168 anion binding	17 out of 96 genes, 17.7%	1136 out of 7388 genes, 15.4%	1	gene2462,gene13317,gene8526,gene5291,gene9160,gene7455,gene2013,gene4779,gene5605,gene3658,gene661,gene11241,gene14224,gene4456,gene12945,gene12111,gene8950
biological_process	GO:0010562 positive regulation of phosphorus metabolic process	8 out of 96 genes, 8.3%	339 out of 7388 genes, 4.6%	1	gene2462,gene7069,gene5291,gene11044,gene661,gene6415,gene5078,gene8384
molecular_function	GO:0032559 adenyl ribonucleotide binding	9 out of 96 genes, 9.4%	665 out of 7388 genes, 9.0%	1	gene2462,gene13317,gene8526,gene5291,gene7455,gene14224,gene2013,gene8950,gene5605
biological_process	GO:0033365 protein localization to organelle	4 out of 96 genes, 4.2%	184 out of 7388 genes, 2.5%	1	gene9160,gene6123,gene9944,gene11828
biological_process	GO:0010558 negative regulation of macromolecule biosynthetic process	11 out of 96 genes, 11.5%	440 out of 7388 genes, 6.0%	1	gene7069,gene6123,gene3843,gene599,gene15376,gene2602,gene1104,gene1751,gene8384,gene7466,gene13098
biological_process	GO:0044765 single-organism transport	16 out of 96 genes, 16.7%	1086 out of 7388 genes, 14.7%	1	gene11828,gene2013,gene3505,gene4779,gene4997,gene9944,gene8751,gene6236,gene4449,gene6123,gene11044,gene661,gene4456,gene5078,gene8826,gene10435
biological_process	GO:0046903 secretion	4 out of 96 genes, 4.2%	137 out of 7388 genes, 1.9%	1	gene4456,gene3505,gene5078,gene11044
biological_process	GO:0018130 heterocycle biosynthetic process	5 out of 96 genes, 5.2%	385 out of 7388 genes, 5.2%	1	gene4319,gene2602,gene5730,gene8751,gene8950
biological_process	GO:0003006 developmental process involved in reproduction	4 out of 96 genes, 4.2%	202 out of 7388 genes, 2.7%	1	gene7069,gene2602,gene8384,gene7466
cellular_component	GO:0044430 cytoskeletal part	4 out of 96 genes, 4.2%	484 out of 7388 genes, 6.6%	1	gene4467,gene13317,gene9160,gene4702
biological_process	GO:0000122 negative regulation of transcription from RNA polymerase II promoter	5 out of 96 genes, 5.2%	236 out of 7388 genes, 3.2%	1	gene15376,gene3843,gene1751,gene7466,gene599
biological_process	GO:0007163 establishment or maintenance of cell polarity	2 out of 96 genes, 2.1%	56 out of 7388 genes, 0.8%	1	gene7069,gene9012
biological_process	GO:0060538 skeletal muscle organ development	2 out of 96 genes, 2.1%	45 out of 7388 genes, 0.6%	1	gene4319,gene7831
biological_process	GO:0030183 B cell differentiation	2 out of 96 genes, 2.1%	36 out of 7388 genes, 0.5%	1	gene7831,gene7466
biological_process	GO:0048513 animal organ development	18 out of 96 genes, 18.8%	919 out of 7388 genes, 12.4%	1	gene4319,gene2462,gene7069,gene9160,gene10689,gene325,gene8751,gene8384,gene7860,gene4449,gene6309,gene6123,gene9463,gene599,gene7831,gene1774,gene2602,gene7466
biological_process	GO:0050900 leukocyte migration	3 out of 96 genes, 3.1%	48 out of 7388 genes, 0.6%	1	gene13317,gene2722,gene599
biological_process	GO:0044710 single-organism metabolic process	20 out of 96 genes, 20.8%	1495 out of 7388 genes, 20.2%	1	gene13317,gene7069,gene7806,gene5730,gene2013,gene45,gene3505,gene6236,gene12193,gene3843,gene8652,gene11241,gene8306,gene4456,gene6089,gene12945,gene1751,gene12111,gene8950,gene10435
biological_process	GO:0051090 regulation of sequence-specific DNA binding transcription factor activity	4 out of 96 genes, 4.2%	108 out of 7388 genes, 1.5%	1	gene7069,gene3843,gene13098,gene11828
biological_process	GO:0030218 erythrocyte differentiation	2 out of 96 genes, 2.1%	31 out of 7388 genes, 0.4%	1	gene4449,gene7466
biological_process	GO:0010817 regulation of hormone levels	3 out of 96 genes, 3.1%	139 out of 7388 genes, 1.9%	1	gene5078,gene3843,gene11044
biological_process	GO:0006464 cellular protein modification process	12 out of 96 genes, 12.5%	1027 out of 7388 genes, 13.9%	1	gene2462,gene8526,gene7069,gene7455,gene661,gene8652,gene2013,gene3779,gene8306,gene45,gene6089,gene12336
biological_process	GO:0002685 regulation of leukocyte migration	2 out of 96 genes, 2.1%	41 out of 7388 genes, 0.6%	1	gene7069,gene7860
biological_process	GO:0021695 cerebellar cortex development	2 out of 96 genes, 2.1%	15 out of 7388 genes, 0.2%	1	gene7831,gene2602
biological_process	GO:0003013 circulatory system process	3 out of 96 genes, 3.1%	105 out of 7388 genes, 1.4%	1	gene7831,gene8950,gene599
cellular_component	GO:0043230 extracellular organelle	12 out of 96 genes, 12.5%	1038 out of 7388 genes, 14.0%	1	gene4449,gene11597,gene9012,gene1226,gene9463,gene4702,gene661,gene1860,gene9944,gene12945,gene12111,gene6236
biological_process	GO:0043537 negative regulation of blood vessel endothelial cell migration	2 out of 96 genes, 2.1%	9 out of 7388 genes, 0.1%	1	gene661,gene4319
biological_process	GO:0010952 positive regulation of peptidase activity	2 out of 96 genes, 2.1%	41 out of 7388 genes, 0.6%	1	gene5632,gene8384
biological_process	GO:0043068 positive regulation of programmed cell death	7 out of 96 genes, 7.3%	169 out of 7388 genes, 2.3%	1	gene661,gene2462,gene5632,gene1860,gene7069,gene5291,gene8384
biological_process	GO:0051047 positive regulation of secretion	2 out of 96 genes, 2.1%	89 out of 7388 genes, 1.2%	1	gene7069,gene3843
biological_process	GO:1903036 positive regulation of response to wounding	2 out of 96 genes, 2.1%	41 out of 7388 genes, 0.6%	1	gene661,gene7069
biological_process	GO:0050794 regulation of cellular process	51 out of 96 genes, 53.1%	3347 out of 7388 genes, 45.3%	1	gene6122,gene4319,gene2582,gene13317,gene7069,gene692,gene7806,gene7455,gene11828,gene3779,gene4779,gene9944,gene8751,gene7860,gene6309,gene6123,gene9463,gene4702,gene599,gene11044,gene661,gene6415,gene1860,gene4456,gene1774,gene1104,gene12945,gene10435,gene2462,gene5632,gene5291,gene10689,gene10098,gene2013,gene4997,gene8384,gene12336,gene11652,gene3843,gene7831,gene15376,gene11241,gene2722,gene…
biological_process	GO:0046907 intracellular transport	8 out of 96 genes, 8.3%	443 out of 7388 genes, 6.0%	1	gene6123,gene1951,gene11828,gene2013,gene3505,gene8826,gene9944,gene8751
biological_process	GO:0007259 JAK-STAT cascade	2 out of 96 genes, 2.1%	11 out of 7388 genes, 0.1%	1	gene692,gene11652
biological_process	GO:0042127 regulation of cell proliferation	11 out of 96 genes, 11.5%	436 out of 7388 genes, 5.9%	1	gene7069,gene5291,gene11652,gene3843,gene10689,gene661,gene7831,gene2722,gene4456,gene2602,gene8384
molecular_function	GO:0003690 double-stranded DNA binding	6 out of 96 genes, 6.2%	232 out of 7388 genes, 3.1%	1	gene4319,gene11652,gene3843,gene8751,gene1751,gene7466
biological_process	GO:1902593 single-organism nuclear import	2 out of 96 genes, 2.1%	39 out of 7388 genes, 0.5%	1	gene6123,gene11828
biological_process	GO:0031399 regulation of protein modification process	13 out of 96 genes, 13.5%	568 out of 7388 genes, 7.7%	1	gene2462,gene2582,gene7069,gene692,gene5291,gene6123,gene7455,gene661,gene1860,gene3779,gene9944,gene8384,gene12336
biological_process	GO:0008406 gonad development	2 out of 96 genes, 2.1%	62 out of 7388 genes, 0.8%	1	gene7069,gene8384
biological_process	GO:0030193 regulation of blood coagulation	2 out of 96 genes, 2.1%	30 out of 7388 genes, 0.4%	1	gene661,gene12336
biological_process	GO:2000147 positive regulation of cell motility	2 out of 96 genes, 2.1%	132 out of 7388 genes, 1.8%	1	gene661,gene7069
biological_process	GO:0071902 positive regulation of protein serine/threonine kinase activity	3 out of 96 genes, 3.1%	96 out of 7388 genes, 1.3%	1	gene661,gene7069,gene5291
biological_process	GO:0046850 regulation of bone remodeling	2 out of 96 genes, 2.1%	19 out of 7388 genes, 0.3%	1	gene5078,gene12336
biological_process	GO:0050866 negative regulation of cell activation	2 out of 96 genes, 2.1%	54 out of 7388 genes, 0.7%	1	gene692,gene12336
biological_process	GO:0032434 regulation of proteasomal ubiquitin-dependent protein catabolic process	2 out of 96 genes, 2.1%	54 out of 7388 genes, 0.7%	1	gene692,gene6123
cellular_component	GO:0043292 contractile fiber	2 out of 96 genes, 2.1%	57 out of 7388 genes, 0.8%	1	gene4702,gene11828
biological_process	GO:0010628 positive regulation of gene expression	15 out of 96 genes, 15.6%	618 out of 7388 genes, 8.4%	1	gene4319,gene7069,gene11652,gene3843,gene10689,gene11828,gene661,gene7831,gene2722,gene2602,gene8751,gene1751,gene8384,gene7466,gene13098
cellular_component	GO:0048471 perinuclear region of cytoplasm	3 out of 96 genes, 3.1%	172 out of 7388 genes, 2.3%	1	gene5291,gene11652,gene9012
molecular_function	GO:0061135 endopeptidase regulator activity	3 out of 96 genes, 3.1%	42 out of 7388 genes, 0.6%	1	gene1860,gene15712,gene8384
biological_process	GO:0007275 multicellular organism development	28 out of 96 genes, 29.2%	1356 out of 7388 genes, 18.4%	1	gene4319,gene2462,gene7069,gene5291,gene9160,gene10689,gene10098,gene9944,gene325,gene8751,gene8384,gene7860,gene4449,gene6309,gene11652,gene6123,gene3843,gene9463,gene4702,gene599,gene661,gene7831,gene15376,gene1774,gene2722,gene2602,gene12945,gene7466
biological_process	GO:0009617 response to bacterium	3 out of 96 genes, 3.1%	90 out of 7388 genes, 1.2%	1	gene13317,gene7069,gene8950
biological_process	GO:0045787 positive regulation of cell cycle	2 out of 96 genes, 2.1%	101 out of 7388 genes, 1.4%	1	gene5632,gene7069
molecular_function	GO:0003723 RNA binding	4 out of 96 genes, 4.2%	606 out of 7388 genes, 8.2%	1	gene7978,gene222,gene11197,gene985
biological_process	GO:0060485 mesenchyme development	4 out of 96 genes, 4.2%	70 out of 7388 genes, 0.9%	1	gene7069,gene10689,gene8384,gene599
biological_process	GO:0043900 regulation of multi-organism process	2 out of 96 genes, 2.1%	101 out of 7388 genes, 1.4%	1	gene11652,gene13098
biological_process	GO:1901136 carbohydrate derivative catabolic process	2 out of 96 genes, 2.1%	39 out of 7388 genes, 0.5%	1	gene13317,gene7806
biological_process	GO:0060560 developmental growth involved in morphogenesis	4 out of 96 genes, 4.2%	46 out of 7388 genes, 0.6%	1	gene7069,gene2602,gene4702,gene8384
biological_process	GO:2001237 negative regulation of extrinsic apoptotic signaling pathway	3 out of 96 genes, 3.1%	42 out of 7388 genes, 0.6%	1	gene3843,gene10689,gene8384
cellular_component	GO:0016021 integral component of membrane	26 out of 96 genes, 27.1%	2129 out of 7388 genes, 28.8%	1	gene2462,gene3184,gene554,gene10098,gene4779,gene45,gene3505,gene4997,gene9944,gene7860,gene6236,gene4467,gene12193,gene15483,gene9012,gene9463,gene599,gene8652,gene7831,gene6415,gene6089,gene15562,gene5078,gene6832,gene4402,gene1591
biological_process	GO:1901605 alpha-amino acid metabolic process	2 out of 96 genes, 2.1%	93 out of 7388 genes, 1.3%	1	gene5730,gene8950
biological_process	GO:0061326 renal tubule development	4 out of 96 genes, 4.2%	39 out of 7388 genes, 0.5%	1	gene7831,gene11652,gene2602,gene10689
biological_process	GO:0030031 cell projection assembly	2 out of 96 genes, 2.1%	50 out of 7388 genes, 0.7%	1	gene5291,gene4702
biological_process	GO:0050770 regulation of axonogenesis	3 out of 96 genes, 3.1%	48 out of 7388 genes, 0.6%	1	gene2462,gene7069,gene10098
biological_process	GO:0031668 cellular response to extracellular stimulus	2 out of 96 genes, 2.1%	57 out of 7388 genes, 0.8%	1	gene2013,gene8384
cellular_component	GO:0043226 organelle	54 out of 96 genes, 56.2%	4374 out of 7388 genes, 59.2%	1	gene4319,gene2582,gene13317,gene9160,gene1226,gene7806,gene5730,gene7455,gene11828,gene4779,gene45,gene3505,gene9944,gene325,gene8751,gene5605,gene4467,gene4449,gene11597,gene11197,gene12193,gene6123,gene9463,gene4702,gene661,gene8652,gene1860,gene4456,gene6089,gene4665,gene662,gene1104,gene12945,gene12111,gene10435,gene5632,gene222,gene5291,gene12124,gene2013,gene6236,gene1752,gene11652,gene9012…
biological_process	GO:0014032 neural crest cell development	2 out of 96 genes, 2.1%	24 out of 7388 genes, 0.3%	1	gene10689,gene599
biological_process	GO:0010596 negative regulation of endothelial cell migration	2 out of 96 genes, 2.1%	15 out of 7388 genes, 0.2%	1	gene661,gene4319
biological_process	GO:0006793 phosphorus metabolic process	12 out of 96 genes, 12.5%	765 out of 7388 genes, 10.4%	1	gene2462,gene13317,gene12193,gene7069,gene7806,gene7455,gene2013,gene3779,gene4456,gene45,gene8950,gene12336
molecular_function	GO:0016788 hydrolase activity, acting on ester bonds	6 out of 96 genes, 6.2%	289 out of 7388 genes, 3.9%	1	gene3779,gene13317,gene12193,gene4456,gene12336,gene10435
biological_process	GO:0061024 membrane organization	4 out of 96 genes, 4.2%	236 out of 7388 genes, 3.2%	1	gene661,gene5291,gene1226,gene10689
biological_process	GO:0046546 development of primary male sexual characteristics	2 out of 96 genes, 2.1%	39 out of 7388 genes, 0.5%	1	gene7069,gene8384
cellular_component	GO:0044444 cytoplasmic part	33 out of 96 genes, 34.4%	2749 out of 7388 genes, 37.2%	1	gene13317,gene9160,gene1226,gene7806,gene11828,gene4779,gene45,gene3505,gene9944,gene325,gene8751,gene4467,gene12193,gene6123,gene4702,gene661,gene8652,gene4456,gene6089,gene12945,gene12111,gene10435,gene5632,gene5291,gene2013,gene6236,gene15483,gene11652,gene9012,gene11241,gene1134,gene7831,gene8950
molecular_function	GO:0032403 protein complex binding	3 out of 96 genes, 3.1%	301 out of 7388 genes, 4.1%	1	gene661,gene325,gene4702
cellular_component	GO:0031090 organelle membrane	6 out of 96 genes, 6.2%	710 out of 7388 genes, 9.6%	1	gene8652,gene4779,gene3505,gene9160,gene6123,gene6089
biological_process	GO:0048640 negative regulation of developmental growth	3 out of 96 genes, 3.1%	35 out of 7388 genes, 0.5%	1	gene2462,gene7069,gene8384
biological_process	GO:0009117 nucleotide metabolic process	2 out of 96 genes, 2.1%	130 out of 7388 genes, 1.8%	1	gene13317,gene7806
biological_process	GO:0032092 positive regulation of protein binding	2 out of 96 genes, 2.1%	38 out of 7388 genes, 0.5%	1	gene7069,gene3843
biological_process	GO:1902533 positive regulation of intracellular signal transduction	5 out of 96 genes, 5.2%	289 out of 7388 genes, 3.9%	1	gene661,gene7069,gene5291,gene3843,gene11828
biological_process	GO:0022008 neurogenesis	13 out of 96 genes, 13.5%	448 out of 7388 genes, 6.1%	1	gene2462,gene7069,gene5291,gene10689,gene9463,gene4702,gene599,gene10098,gene7831,gene15376,gene2602,gene9944,gene8384
biological_process	GO:0071363 cellular response to growth factor stimulus	3 out of 96 genes, 3.1%	136 out of 7388 genes, 1.8%	1	gene7069,gene9463,gene12945
biological_process	GO:0006605 protein targeting	3 out of 96 genes, 3.1%	105 out of 7388 genes, 1.4%	1	gene6123,gene9944,gene11828
biological_process	GO:0001937 negative regulation of endothelial cell proliferation	2 out of 96 genes, 2.1%	15 out of 7388 genes, 0.2%	1	gene661,gene11652
biological_process	GO:0010646 regulation of cell communication	19 out of 96 genes, 19.8%	1006 out of 7388 genes, 13.6%	1	gene6122,gene2462,gene5632,gene7069,gene692,gene5291,gene10689,gene11828,gene3779,gene4779,gene9944,gene8384,gene12336,gene11652,gene3843,gene6123,gene661,gene7831,gene1860
biological_process	GO:0007154 cell communication	24 out of 96 genes, 25.0%	1524 out of 7388 genes, 20.6%	1	gene2462,gene5632,gene13317,gene7069,gene692,gene5291,gene2013,gene4779,gene8751,gene8384,gene7860,gene6309,gene11652,gene3843,gene9463,gene11044,gene599,gene7831,gene6415,gene2602,gene15562,gene5078,gene12945,gene4402
cellular_component	GO:0098791 Golgi subcompartment	2 out of 96 genes, 2.1%	79 out of 7388 genes, 1.1%	1	gene8652,gene9944
biological_process	GO:0046488 phosphatidylinositol metabolic process	2 out of 96 genes, 2.1%	58 out of 7388 genes, 0.8%	1	gene2013,gene45
molecular_function	GO:0035639 purine ribonucleoside triphosphate binding	8 out of 96 genes, 8.3%	810 out of 7388 genes, 11.0%	1	gene2462,gene8526,gene3658,gene7455,gene14224,gene2013,gene5605,gene8950
biological_process	GO:1903507 negative regulation of nucleic acid-templated transcription	10 out of 96 genes, 10.4%	360 out of 7388 genes, 4.9%	1	gene7069,gene6123,gene3843,gene599,gene15376,gene2602,gene1104,gene1751,gene8384,gene7466
cellular_component	GO:0031226 intrinsic component of plasma membrane	2 out of 96 genes, 2.1%	280 out of 7388 genes, 3.8%	1	gene2462,gene9463
biological_process	GO:0060429 epithelium development	12 out of 96 genes, 12.5%	344 out of 7388 genes, 4.7%	1	gene4319,gene2462,gene7069,gene5291,gene11652,gene6123,gene10689,gene4702,gene599,gene7831,gene2602,gene8384
biological_process	GO:0009101 glycoprotein biosynthetic process	2 out of 96 genes, 2.1%	123 out of 7388 genes, 1.7%	1	gene8652,gene6089
biological_process	GO:0001704 formation of primary germ layer	2 out of 96 genes, 2.1%	48 out of 7388 genes, 0.6%	1	gene7069,gene2602
biological_process	GO:0045638 negative regulation of myeloid cell differentiation	2 out of 96 genes, 2.1%	28 out of 7388 genes, 0.4%	1	gene7831,gene12336
biological_process	GO:0006664 glycolipid metabolic process	2 out of 96 genes, 2.1%	26 out of 7388 genes, 0.4%	1	gene45,gene1751
biological_process	GO:0048522 positive regulation of cellular process	27 out of 96 genes, 28.1%	1563 out of 7388 genes, 21.2%	1	gene6122,gene4319,gene2462,gene5632,gene7069,gene692,gene5291,gene10689,gene7806,gene11828,gene9944,gene8751,gene8384,gene11652,gene3843,gene6123,gene9463,gene11044,gene661,gene7831,gene6415,gene1860,gene2602,gene5078,gene1751,gene7466,gene13098
biological_process	GO:0006511 ubiquitin-dependent protein catabolic process	2 out of 96 genes, 2.1%	148 out of 7388 genes, 2.0%	1	gene1752,gene8526
molecular_function	GO:0033218 amide binding	3 out of 96 genes, 3.1%	50 out of 7388 genes, 0.7%	1	gene5078,gene9944,gene599
biological_process	GO:0051348 negative regulation of transferase activity	5 out of 96 genes, 5.2%	87 out of 7388 genes, 1.2%	1	gene3779,gene692,gene9944,gene8384,gene12336
molecular_function	GO:0043565 sequence-specific DNA binding	6 out of 96 genes, 6.2%	312 out of 7388 genes, 4.2%	1	gene4319,gene11652,gene3843,gene8751,gene1751,gene7466
biological_process	GO:0016197 endosomal transport	2 out of 96 genes, 2.1%	82 out of 7388 genes, 1.1%	1	gene2013,gene8826
biological_process	GO:0002683 negative regulation of immune system process	5 out of 96 genes, 5.2%	127 out of 7388 genes, 1.7%	1	gene661,gene7831,gene692,gene7860,gene12336
biological_process	GO:0032268 regulation of cellular protein metabolic process	16 out of 96 genes, 16.7%	788 out of 7388 genes, 10.7%	1	gene2462,gene5632,gene2582,gene7069,gene692,gene5291,gene7455,gene3779,gene9944,gene8384,gene12336,gene6123,gene599,gene661,gene1860,gene15712
cellular_component	GO:0031975 envelope	2 out of 96 genes, 2.1%	298 out of 7388 genes, 4.0%	1	gene6123,gene9944
biological_process	GO:1900371 regulation of purine nucleotide biosynthetic process	3 out of 96 genes, 3.1%	37 out of 7388 genes, 0.5%	1	gene6415,gene5078,gene11044
biological_process	GO:0019220 regulation of phosphate metabolic process	15 out of 96 genes, 15.6%	545 out of 7388 genes, 7.4%	1	gene2462,gene2582,gene7069,gene692,gene5291,gene7455,gene11044,gene661,gene6415,gene1860,gene3779,gene5078,gene9944,gene8384,gene12336
biological_process	GO:0051271 negative regulation of cellular component movement	5 out of 96 genes, 5.2%	82 out of 7388 genes, 1.1%	1	gene661,gene4319,gene7069,gene8384,gene7860
biological_process	GO:0008217 regulation of blood pressure	2 out of 96 genes, 2.1%	49 out of 7388 genes, 0.7%	1	gene7831,gene599
biological_process	GO:0045859 regulation of protein kinase activity	9 out of 96 genes, 9.4%	242 out of 7388 genes, 3.3%	1	gene2582,gene7069,gene692,gene5291,gene661,gene3779,gene9944,gene12336,gene8384
biological_process	GO:1903670 regulation of sprouting angiogenesis	2 out of 96 genes, 2.1%	11 out of 7388 genes, 0.1%	1	gene4319,gene7831
biological_process	GO:0006725 cellular aromatic compound metabolic process	12 out of 96 genes, 12.5%	977 out of 7388 genes, 13.2%	1	gene4319,gene2582,gene13317,gene11197,gene3843,gene7806,gene5730,gene15376,gene985,gene2602,gene8751,gene8950
biological_process	GO:0071222 cellular response to lipopolysaccharide	2 out of 96 genes, 2.1%	40 out of 7388 genes, 0.5%	1	gene13317,gene7069
biological_process	GO:0043405 regulation of MAP kinase activity	5 out of 96 genes, 5.2%	102 out of 7388 genes, 1.4%	1	gene661,gene3779,gene7069,gene9944,gene8384
biological_process	GO:0019219 regulation of nucleobase-containing compound metabolic process	22 out of 96 genes, 22.9%	1101 out of 7388 genes, 14.9%	1	gene4319,gene2582,gene7069,gene10689,gene11828,gene8751,gene8384,gene11652,gene3843,gene6123,gene11044,gene599,gene661,gene7831,gene15376,gene6415,gene2602,gene5078,gene1104,gene1751,gene7466,gene13098
molecular_function	GO:0005515 protein binding	34 out of 96 genes, 35.4%	2095 out of 7388 genes, 28.4%	1	gene2582,gene13317,gene7069,gene692,gene9160,gene7455,gene1951,gene11828,gene9944,gene325,gene4467,gene11597,gene11197,gene9463,gene4702,gene11044,gene661,gene1774,gene12111,gene222,gene5291,gene10689,gene12336,gene8384,gene1752,gene11652,gene3843,gene15376,gene1134,gene7831,gene2722,gene8306,gene985,gene5078
biological_process	GO:0048864 stem cell development	3 out of 96 genes, 3.1%	47 out of 7388 genes, 0.6%	1	gene7069,gene10689,gene599
biological_process	GO:0090101 negative regulation of transmembrane receptor protein serine/threonine kinase signaling pathway	2 out of 96 genes, 2.1%	49 out of 7388 genes, 0.7%	1	gene7069,gene8384
biological_process	GO:0070201 regulation of establishment of protein localization	4 out of 96 genes, 4.2%	269 out of 7388 genes, 3.6%	1	gene7069,gene3843,gene9944,gene8384
biological_process	GO:0048468 cell development	10 out of 96 genes, 10.4%	494 out of 7388 genes, 6.7%	1	gene2462,gene7069,gene5291,gene10689,gene9463,gene4702,gene599,gene7831,gene2602,gene8384
biological_process	GO:0007411 axon guidance	4 out of 96 genes, 4.2%	51 out of 7388 genes, 0.7%	1	gene2462,gene7069,gene2602,gene9463
biological_process	GO:0001702 gastrulation with mouth forming second	2 out of 96 genes, 2.1%	13 out of 7388 genes, 0.2%	1	gene7069,gene2602
biological_process	GO:0006936 muscle contraction	2 out of 96 genes, 2.1%	57 out of 7388 genes, 0.8%	1	gene10689,gene599
cellular_component	GO:0044425 membrane part	31 out of 96 genes, 32.3%	2473 out of 7388 genes, 33.5%	1	gene2462,gene3184,gene5291,gene9160,gene554,gene10098,gene2013,gene4779,gene45,gene3505,gene4997,gene9944,gene7860,gene6236,gene4467,gene12193,gene15483,gene9012,gene9463,gene599,gene661,gene8652,gene7831,gene6415,gene6089,gene15562,gene5078,gene6832,gene12945,gene4402,gene1591
molecular_function	GO:0042277 peptide binding	3 out of 96 genes, 3.1%	44 out of 7388 genes, 0.6%	1	gene5078,gene9944,gene599
biological_process	GO:0006812 cation transport	2 out of 96 genes, 2.1%	301 out of 7388 genes, 4.1%	1	gene4997,gene6236
biological_process	GO:0042326 negative regulation of phosphorylation	6 out of 96 genes, 6.2%	154 out of 7388 genes, 2.1%	1	gene3779,gene1860,gene692,gene9944,gene8384,gene12336
cellular_component	GO:0097708 intracellular vesicle	6 out of 96 genes, 6.2%	282 out of 7388 genes, 3.8%	1	gene661,gene7831,gene2013,gene13317,gene5291,gene4779
biological_process	GO:0043632 modification-dependent macromolecule catabolic process	2 out of 96 genes, 2.1%	155 out of 7388 genes, 2.1%	1	gene1752,gene8526
biological_process	GO:0051897 positive regulation of protein kinase B signaling	2 out of 96 genes, 2.1%	22 out of 7388 genes, 0.3%	1	gene661,gene3843
biological_process	GO:0003002 regionalization	5 out of 96 genes, 5.2%	114 out of 7388 genes, 1.5%	1	gene4319,gene7831,gene7069,gene2602,gene8384
biological_process	GO:0051252 regulation of RNA metabolic process	18 out of 96 genes, 18.8%	985 out of 7388 genes, 13.3%	1	gene4319,gene2582,gene7069,gene10689,gene11828,gene8751,gene8384,gene11652,gene3843,gene6123,gene599,gene15376,gene7831,gene2602,gene1104,gene1751,gene13098,gene7466
biological_process	GO:0042060 wound healing	3 out of 96 genes, 3.1%	95 out of 7388 genes, 1.3%	1	gene7069,gene2722,gene4702
biological_process	GO:0035108 limb morphogenesis	2 out of 96 genes, 2.1%	69 out of 7388 genes, 0.9%	1	gene7069,gene8384
biological_process	GO:2000737 negative regulation of stem cell differentiation	2 out of 96 genes, 2.1%	26 out of 7388 genes, 0.4%	1	gene6123,gene8384
biological_process	GO:0090066 regulation of anatomical structure size	4 out of 96 genes, 4.2%	158 out of 7388 genes, 2.1%	1	gene2462,gene7069,gene8950,gene599
biological_process	GO:0045935 positive regulation of nucleobase-containing compound metabolic process	16 out of 96 genes, 16.7%	595 out of 7388 genes, 8.1%	1	gene4319,gene7069,gene10689,gene11828,gene8751,gene8384,gene11652,gene3843,gene11044,gene6415,gene7831,gene2602,gene5078,gene1751,gene13098,gene7466
biological_process	GO:0051128 regulation of cellular component organization	11 out of 96 genes, 11.5%	787 out of 7388 genes, 10.7%	1	gene2462,gene7069,gene5291,gene3843,gene10689,gene9463,gene10098,gene7831,gene4779,gene9944,gene8384
biological_process	GO:0009150 purine ribonucleotide metabolic process	2 out of 96 genes, 2.1%	78 out of 7388 genes, 1.1%	1	gene13317,gene7806
biological_process	GO:0051604 protein maturation	2 out of 96 genes, 2.1%	85 out of 7388 genes, 1.2%	1	gene5632,gene9944
biological_process	GO:0043410 positive regulation of MAPK cascade	3 out of 96 genes, 3.1%	147 out of 7388 genes, 2.0%	1	gene661,gene7069,gene5291
biological_process	GO:0022604 regulation of cell morphogenesis	7 out of 96 genes, 7.3%	185 out of 7388 genes, 2.5%	1	gene2462,gene7069,gene5291,gene3843,gene10689,gene8384,gene10098
biological_process	GO:0046700 heterocycle catabolic process	3 out of 96 genes, 3.1%	90 out of 7388 genes, 1.2%	1	gene15376,gene13317,gene7806
biological_process	GO:0044085 cellular component biogenesis	5 out of 96 genes, 5.2%	572 out of 7388 genes, 7.7%	1	gene2013,gene11197,gene5291,gene325,gene4702
biological_process	GO:0030199 collagen fibril organization	2 out of 96 genes, 2.1%	18 out of 7388 genes, 0.2%	1	gene1774,gene8384
molecular_function	GO:0005085 guanyl-nucleotide exchange factor activity	3 out of 96 genes, 3.1%	72 out of 7388 genes, 1.0%	1	gene4574,gene5291,gene8826
cellular_component	GO:0005737 cytoplasm	37 out of 96 genes, 38.5%	3273 out of 7388 genes, 44.3%	1	gene4319,gene13317,gene9160,gene1226,gene7806,gene5730,gene7455,gene11828,gene4779,gene45,gene3505,gene9944,gene325,gene8751,gene4467,gene6309,gene12193,gene6123,gene4702,gene661,gene8652,gene4456,gene6089,gene12945,gene12111,gene10435,gene5632,gene5291,gene2013,gene6236,gene15483,gene11652,gene9012,gene11241,gene1134,gene7831,gene8950
biological_process	GO:0043009 chordate embryonic development	7 out of 96 genes, 7.3%	253 out of 7388 genes, 3.4%	1	gene4319,gene7831,gene7069,gene6123,gene2602,gene8384,gene7466
biological_process	GO:0043523 regulation of neuron apoptotic process	2 out of 96 genes, 2.1%	56 out of 7388 genes, 0.8%	1	gene2462,gene10689
biological_process	GO:0035883 enteroendocrine cell differentiation	2 out of 96 genes, 2.1%	6 out of 7388 genes, 0.1%	1	gene7831,gene7069
biological_process	GO:0010594 regulation of endothelial cell migration	3 out of 96 genes, 3.1%	45 out of 7388 genes, 0.6%	1	gene661,gene4319,gene7069
biological_process	GO:0048754 branching morphogenesis of an epithelial tube	4 out of 96 genes, 4.2%	55 out of 7388 genes, 0.7%	1	gene7069,gene2602,gene10689,gene8384
biological_process	GO:1903364 positive regulation of cellular protein catabolic process	2 out of 96 genes, 2.1%	39 out of 7388 genes, 0.5%	1	gene692,gene6123
biological_process	GO:0008152 metabolic process	41 out of 96 genes, 42.7%	3096 out of 7388 genes, 41.9%	1	gene6122,gene4319,gene2582,gene13317,gene8526,gene7069,gene7806,gene5730,gene7455,gene3779,gene45,gene3505,gene9944,gene8751,gene11197,gene12193,gene8956,gene661,gene8652,gene4456,gene6089,gene12945,gene12111,gene10435,gene2462,gene5632,gene2013,gene12336,gene6236,gene1752,gene13577,gene3843,gene15376,gene11241,gene985,gene8306,gene2602,gene8826,gene15712,gene1751,gene8950
biological_process	GO:0003151 outflow tract morphogenesis	2 out of 96 genes, 2.1%	27 out of 7388 genes, 0.4%	1	gene7069,gene8384
biological_process	GO:0032535 regulation of cellular component size	2 out of 96 genes, 2.1%	118 out of 7388 genes, 1.6%	1	gene2462,gene7069
biological_process	GO:0006639 acylglycerol metabolic process	2 out of 96 genes, 2.1%	28 out of 7388 genes, 0.4%	1	gene3505,gene8950
biological_process	GO:0009306 protein secretion	3 out of 96 genes, 3.1%	42 out of 7388 genes, 0.6%	1	gene3505,gene5078,gene11044
biological_process	GO:0090068 positive regulation of cell cycle process	2 out of 96 genes, 2.1%	73 out of 7388 genes, 1.0%	1	gene5632,gene7069
biological_process	GO:0016055 Wnt signaling pathway	3 out of 96 genes, 3.1%	65 out of 7388 genes, 0.9%	1	gene7069,gene3843,gene8384
biological_process	GO:0051099 positive regulation of binding	2 out of 96 genes, 2.1%	51 out of 7388 genes, 0.7%	1	gene7069,gene3843
biological_process	GO:0090596 sensory organ morphogenesis	5 out of 96 genes, 5.2%	92 out of 7388 genes, 1.2%	1	gene7831,gene7069,gene1774,gene2602,gene7466
biological_process	GO:0000278 mitotic cell cycle	2 out of 96 genes, 2.1%	174 out of 7388 genes, 2.4%	1	gene5632,gene6309
biological_process	GO:0042325 regulation of phosphorylation	11 out of 96 genes, 11.5%	466 out of 7388 genes, 6.3%	1	gene2462,gene2582,gene7069,gene692,gene5291,gene661,gene1860,gene3779,gene9944,gene8384,gene12336
cellular_component	GO:0070161 anchoring junction	5 out of 96 genes, 5.2%	206 out of 7388 genes, 2.8%	1	gene7831,gene7047,gene9012,gene9463,gene4702
biological_process	GO:0002520 immune system development	8 out of 96 genes, 8.3%	235 out of 7388 genes, 3.2%	1	gene7831,gene4449,gene6309,gene7069,gene9160,gene8384,gene7860,gene7466
biological_process	GO:0071396 cellular response to lipid	2 out of 96 genes, 2.1%	129 out of 7388 genes, 1.7%	1	gene13317,gene7069
biological_process	GO:0051704 multi-organism process	6 out of 96 genes, 6.2%	410 out of 7388 genes, 5.5%	1	gene13317,gene7069,gene12945,gene1751,gene8950,gene7466
biological_process	GO:0010243 response to organonitrogen compound	3 out of 96 genes, 3.1%	147 out of 7388 genes, 2.0%	1	gene5291,gene1774,gene5078
biological_process	GO:0080135 regulation of cellular response to stress	3 out of 96 genes, 3.1%	236 out of 7388 genes, 3.2%	1	gene7069,gene7455,gene8384
biological_process	GO:0007267 cell-cell signaling	5 out of 96 genes, 5.2%	152 out of 7388 genes, 2.1%	1	gene7831,gene7069,gene5078,gene2602,gene11044
biological_process	GO:0044260 cellular macromolecule metabolic process	22 out of 96 genes, 22.9%	1919 out of 7388 genes, 26.0%	1	gene4319,gene2462,gene2582,gene8526,gene7069,gene7455,gene2013,gene3779,gene45,gene8751,gene12336,gene1752,gene11197,gene3843,gene661,gene8652,gene15376,gene985,gene8306,gene2602,gene6089,gene8826
biological_process	GO:0098602 single organism cell adhesion	6 out of 96 genes, 6.2%	160 out of 7388 genes, 2.2%	1	gene6309,gene9012,gene6832,gene4702,gene7860,gene7466
biological_process	GO:0048609 multicellular organismal reproductive process	2 out of 96 genes, 2.1%	178 out of 7388 genes, 2.4%	1	gene1751,gene7466
biological_process	GO:0016071 mRNA metabolic process	2 out of 96 genes, 2.1%	122 out of 7388 genes, 1.7%	1	gene15376,gene11197
biological_process	GO:0010975 regulation of neuron projection development	5 out of 96 genes, 5.2%	119 out of 7388 genes, 1.6%	1	gene2462,gene7069,gene5291,gene8384,gene10098
biological_process	GO:0030855 epithelial cell differentiation	5 out of 96 genes, 5.2%	158 out of 7388 genes, 2.1%	1	gene7831,gene7069,gene5291,gene10689,gene599
biological_process	GO:0000003 reproduction	6 out of 96 genes, 6.2%	324 out of 7388 genes, 4.4%	1	gene7069,gene2602,gene12945,gene1751,gene8384,gene7466
cellular_component	GO:0016023 cytoplasmic, membrane-bounded vesicle	5 out of 96 genes, 5.2%	219 out of 7388 genes, 3.0%	1	gene661,gene2013,gene13317,gene5291,gene4779
biological_process	GO:0050880 regulation of blood vessel size	2 out of 96 genes, 2.1%	41 out of 7388 genes, 0.6%	1	gene8950,gene599
molecular_function	GO:0046983 protein dimerization activity	4 out of 96 genes, 4.2%	391 out of 7388 genes, 5.3%	1	gene15376,gene11652,gene10689,gene4702
molecular_function	GO:0097110 scaffold protein binding	2 out of 96 genes, 2.1%	13 out of 7388 genes, 0.2%	1	gene7831,gene4702
biological_process	GO:1901700 response to oxygen-containing compound	7 out of 96 genes, 7.3%	300 out of 7388 genes, 4.1%	1	gene661,gene13317,gene7069,gene5291,gene1774,gene5078,gene8950
biological_process	GO:0007389 pattern specification process	5 out of 96 genes, 5.2%	150 out of 7388 genes, 2.0%	1	gene4319,gene7831,gene7069,gene2602,gene8384
biological_process	GO:0042493 response to drug	3 out of 96 genes, 3.1%	59 out of 7388 genes, 0.8%	1	gene661,gene13317,gene8384
biological_process	GO:0051345 positive regulation of hydrolase activity	6 out of 96 genes, 6.2%	249 out of 7388 genes, 3.4%	1	gene5632,gene4574,gene7069,gene5291,gene8826,gene8384
biological_process	GO:0060541 respiratory system development	2 out of 96 genes, 2.1%	75 out of 7388 genes, 1.0%	1	gene7069,gene7466
biological_process	GO:2000145 regulation of cell motility	8 out of 96 genes, 8.3%	248 out of 7388 genes, 3.4%	1	gene4319,gene7069,gene9463,gene4702,gene661,gene9944,gene7860,gene8384
molecular_function	GO:0004620 phospholipase activity	2 out of 96 genes, 2.1%	32 out of 7388 genes, 0.4%	1	gene4456,gene10435
biological_process	GO:0034613 cellular protein localization	11 out of 96 genes, 11.5%	400 out of 7388 genes, 5.4%	1	gene7069,gene5291,gene9160,gene6123,gene1226,gene4702,gene1951,gene11828,gene2013,gene3505,gene9944
biological_process	GO:0072283 metanephric renal vesicle morphogenesis	2 out of 96 genes, 2.1%	7 out of 7388 genes, 0.1%	1	gene2602,gene10689
cellular_component	GO:0043232 intracellular non-membrane-bounded organelle	13 out of 96 genes, 13.5%	1325 out of 7388 genes, 17.9%	1	gene4467,gene1752,gene13317,gene11652,gene9160,gene3843,gene7455,gene4702,gene12124,gene11828,gene4456,gene662,gene8950
biological_process	GO:0006950 response to stress	12 out of 96 genes, 12.5%	776 out of 7388 genes, 10.5%	1	gene5632,gene4449,gene7069,gene692,gene11652,gene4702,gene661,gene2013,gene2722,gene3505,gene8751,gene13098
biological_process	GO:0051270 regulation of cellular component movement	8 out of 96 genes, 8.3%	269 out of 7388 genes, 3.6%	1	gene4319,gene7069,gene9463,gene4702,gene661,gene9944,gene7860,gene8384
molecular_function	GO:0043177 organic acid binding	2 out of 96 genes, 2.1%	59 out of 7388 genes, 0.8%	1	gene661,gene4779
biological_process	GO:0055123 digestive system development	3 out of 96 genes, 3.1%	50 out of 7388 genes, 0.7%	1	gene7069,gene8384,gene599
cellular_component	GO:0005829 cytosol	12 out of 96 genes, 12.5%	1131 out of 7388 genes, 15.3%	1	gene5632,gene15483,gene13317,gene5291,gene11652,gene6123,gene1226,gene11241,gene2013,gene4456,gene12945,gene325
cellular_component	GO:0005667 transcription factor complex	2 out of 96 genes, 2.1%	106 out of 7388 genes, 1.4%	1	gene3843,gene1751
biological_process	GO:1903508 positive regulation of nucleic acid-templated transcription	13 out of 96 genes, 13.5%	512 out of 7388 genes, 6.9%	1	gene4319,gene7069,gene11652,gene3843,gene10689,gene11828,gene7831,gene2602,gene8751,gene1751,gene8384,gene7466,gene13098
biological_process	GO:0002696 positive regulation of leukocyte activation	3 out of 96 genes, 3.1%	71 out of 7388 genes, 1.0%	1	gene661,gene7069,gene692
biological_process	GO:0009890 negative regulation of biosynthetic process	11 out of 96 genes, 11.5%	464 out of 7388 genes, 6.3%	1	gene7069,gene6123,gene3843,gene599,gene15376,gene2602,gene1104,gene1751,gene8384,gene7466,gene13098
biological_process	GO:0061041 regulation of wound healing	2 out of 96 genes, 2.1%	45 out of 7388 genes, 0.6%	1	gene661,gene12336
biological_process	GO:0006996 organelle organization	6 out of 96 genes, 6.2%	897 out of 7388 genes, 12.1%	1	gene2013,gene8306,gene4779,gene9160,gene9012,gene3843
biological_process	GO:0031325 positive regulation of cellular metabolic process	23 out of 96 genes, 24.0%	969 out of 7388 genes, 13.1%	1	gene4319,gene2462,gene5632,gene7069,gene692,gene5291,gene10689,gene7806,gene11828,gene8751,gene8384,gene11652,gene3843,gene6123,gene11044,gene661,gene7831,gene6415,gene2602,gene5078,gene1751,gene7466,gene13098
biological_process	GO:0030177 positive regulation of Wnt signaling pathway	2 out of 96 genes, 2.1%	44 out of 7388 genes, 0.6%	1	gene7069,gene8384
biological_process	GO:0019637 organophosphate metabolic process	6 out of 96 genes, 6.2%	269 out of 7388 genes, 3.6%	1	gene2013,gene13317,gene45,gene4456,gene7806,gene8950
biological_process	GO:0090183 regulation of kidney development	2 out of 96 genes, 2.1%	20 out of 7388 genes, 0.3%	1	gene2602,gene10689
biological_process	GO:0007423 sensory organ development	5 out of 96 genes, 5.2%	189 out of 7388 genes, 2.6%	1	gene7831,gene7069,gene1774,gene2602,gene7466
biological_process	GO:0048589 developmental growth	5 out of 96 genes, 5.2%	143 out of 7388 genes, 1.9%	1	gene7831,gene7069,gene2602,gene4702,gene8384
biological_process	GO:0040007 growth	5 out of 96 genes, 5.2%	164 out of 7388 genes, 2.2%	1	gene7831,gene7069,gene2602,gene4702,gene8384
biological_process	GO:0061213 positive regulation of mesonephros development	2 out of 96 genes, 2.1%	8 out of 7388 genes, 0.1%	1	gene2602,gene10689
biological_process	GO:0046486 glycerolipid metabolic process	4 out of 96 genes, 4.2%	119 out of 7388 genes, 1.6%	1	gene2013,gene45,gene3505,gene8950
biological_process	GO:0051674 localization of cell	7 out of 96 genes, 7.3%	264 out of 7388 genes, 3.6%	1	gene661,gene13317,gene7069,gene2722,gene2602,gene10689,gene599
biological_process	GO:0009968 negative regulation of signal transduction	12 out of 96 genes, 12.5%	392 out of 7388 genes, 5.3%	1	gene7069,gene692,gene11652,gene6123,gene3843,gene10689,gene661,gene1860,gene3779,gene9944,gene8384,gene12336
biological_process	GO:0010633 negative regulation of epithelial cell migration	2 out of 96 genes, 2.1%	19 out of 7388 genes, 0.3%	1	gene661,gene4319
biological_process	GO:0045637 regulation of myeloid cell differentiation	2 out of 96 genes, 2.1%	67 out of 7388 genes, 0.9%	1	gene7831,gene12336
biological_process	GO:0048634 regulation of muscle organ development	2 out of 96 genes, 2.1%	46 out of 7388 genes, 0.6%	1	gene7831,gene6123
biological_process	GO:0008654 phospholipid biosynthetic process	2 out of 96 genes, 2.1%	56 out of 7388 genes, 0.8%	1	gene2013,gene45
biological_process	GO:0044699 single-organism process	60 out of 96 genes, 62.5%	4497 out of 7388 genes, 60.9%	1	gene6122,gene4319,gene13317,gene7069,gene692,gene9160,gene1226,gene7806,gene5730,gene11828,gene4779,gene45,gene3505,gene9944,gene325,gene8751,gene7860,gene4449,gene6309,gene12193,gene6123,gene9463,gene4702,gene599,gene11044,gene661,gene8652,gene6415,gene4456,gene1774,gene6089,gene12945,gene12111,gene10435,gene2462,gene5632,gene5291,gene10689,gene10098,gene2013,gene4997,gene8384,gene6236,gene11652…
biological_process	GO:0009058 biosynthetic process	11 out of 96 genes, 11.5%	981 out of 7388 genes, 13.3%	1	gene4319,gene7806,gene5730,gene8652,gene2013,gene4456,gene45,gene2602,gene6089,gene8751,gene8950
biological_process	GO:0045446 endothelial cell differentiation	2 out of 96 genes, 2.1%	19 out of 7388 genes, 0.3%	1	gene7831,gene5291
biological_process	GO:0000096 sulfur amino acid metabolic process	2 out of 96 genes, 2.1%	18 out of 7388 genes, 0.2%	1	gene5730,gene8950
biological_process	GO:0031400 negative regulation of protein modification process	6 out of 96 genes, 6.2%	206 out of 7388 genes, 2.8%	1	gene3779,gene1860,gene692,gene9944,gene8384,gene12336
biological_process	GO:0034101 erythrocyte homeostasis	2 out of 96 genes, 2.1%	37 out of 7388 genes, 0.5%	1	gene4449,gene7466
biological_process	GO:2001141 regulation of RNA biosynthetic process	18 out of 96 genes, 18.8%	943 out of 7388 genes, 12.8%	1	gene4319,gene2582,gene7069,gene10689,gene11828,gene8751,gene8384,gene11652,gene3843,gene6123,gene599,gene15376,gene7831,gene2602,gene1104,gene1751,gene13098,gene7466
biological_process	GO:0048483 autonomic nervous system development	2 out of 96 genes, 2.1%	15 out of 7388 genes, 0.2%	1	gene10689,gene599
biological_process	GO:0009893 positive regulation of metabolic process	27 out of 96 genes, 28.1%	1186 out of 7388 genes, 16.1%	1	gene4319,gene2462,gene5632,gene7069,gene692,gene5291,gene10689,gene7806,gene11828,gene4574,gene9944,gene8751,gene8384,gene11652,gene3843,gene6123,gene11044,gene661,gene7831,gene6415,gene2722,gene2602,gene5078,gene8826,gene1751,gene7466,gene13098
biological_process	GO:0046824 positive regulation of nucleocytoplasmic transport	2 out of 96 genes, 2.1%	48 out of 7388 genes, 0.6%	1	gene3843,gene8384
biological_process	GO:0045662 negative regulation of myoblast differentiation	2 out of 96 genes, 2.1%	7 out of 7388 genes, 0.1%	1	gene7831,gene6123
molecular_function	GO:0030554 adenyl nucleotide binding	9 out of 96 genes, 9.4%	667 out of 7388 genes, 9.0%	1	gene2462,gene13317,gene8526,gene5291,gene7455,gene14224,gene2013,gene8950,gene5605
biological_process	GO:0048525 negative regulation of viral process	2 out of 96 genes, 2.1%	19 out of 7388 genes, 0.3%	1	gene11652,gene13098
biological_process	GO:0030802 regulation of cyclic nucleotide biosynthetic process	3 out of 96 genes, 3.1%	34 out of 7388 genes, 0.5%	1	gene6415,gene5078,gene11044
biological_process	GO:2000116 regulation of cysteine-type endopeptidase activity	4 out of 96 genes, 4.2%	58 out of 7388 genes, 0.8%	1	gene661,gene2462,gene5632,gene8384
biological_process	GO:0001944 vasculature development	8 out of 96 genes, 8.3%	179 out of 7388 genes, 2.4%	1	gene661,gene4319,gene7831,gene2722,gene6123,gene3843,gene12945,gene8384
cellular_component	GO:0005576 extracellular region	21 out of 96 genes, 21.9%	1380 out of 7388 genes, 18.7%	1	gene6122,gene7069,gene1226,gene10689,gene10098,gene9944,gene8384,gene6236,gene11597,gene4449,gene9012,gene9463,gene4702,gene11044,gene661,gene1860,gene2722,gene1774,gene12945,gene12111,gene10435
biological_process	GO:1903530 regulation of secretion by cell	2 out of 96 genes, 2.1%	168 out of 7388 genes, 2.3%	1	gene7069,gene3843
biological_process	GO:0010605 negative regulation of macromolecule metabolic process	18 out of 96 genes, 18.8%	740 out of 7388 genes, 10.0%	1	gene7069,gene692,gene3779,gene9944,gene8384,gene12336,gene3843,gene6123,gene599,gene661,gene15376,gene1860,gene2602,gene15712,gene1104,gene1751,gene13098,gene7466
biological_process	GO:1902582 single-organism intracellular transport	7 out of 96 genes, 7.3%	381 out of 7388 genes, 5.2%	1	gene2013,gene3505,gene6123,gene9944,gene8826,gene8751,gene11828
biological_process	GO:0010038 response to metal ion	2 out of 96 genes, 2.1%	58 out of 7388 genes, 0.8%	1	gene661,gene7069
biological_process	GO:0010942 positive regulation of cell death	7 out of 96 genes, 7.3%	176 out of 7388 genes, 2.4%	1	gene661,gene2462,gene5632,gene1860,gene7069,gene5291,gene8384
biological_process	GO:0016525 negative regulation of angiogenesis	3 out of 96 genes, 3.1%	33 out of 7388 genes, 0.4%	1	gene661,gene4319,gene11652
biological_process	GO:0045664 regulation of neuron differentiation	8 out of 96 genes, 8.3%	162 out of 7388 genes, 2.2%	1	gene2462,gene7069,gene5291,gene599,gene10098,gene15376,gene7831,gene8384
molecular_function	GO:0042803 protein homodimerization activity	4 out of 96 genes, 4.2%	249 out of 7388 genes, 3.4%	1	gene15376,gene11652,gene10689,gene4702
biological_process	GO:0001667 ameboidal-type cell migration	3 out of 96 genes, 3.1%	53 out of 7388 genes, 0.7%	1	gene7069,gene10689,gene599
molecular_function	GO:0003779 actin binding	2 out of 96 genes, 2.1%	115 out of 7388 genes, 1.6%	1	gene4702,gene11828
biological_process	GO:0043087 regulation of GTPase activity	4 out of 96 genes, 4.2%	189 out of 7388 genes, 2.6%	1	gene4574,gene7069,gene5291,gene8826
biological_process	GO:0065009 regulation of molecular function	21 out of 96 genes, 21.9%	862 out of 7388 genes, 11.7%	1	gene2462,gene5632,gene2582,gene7069,gene692,gene5291,gene10689,gene7455,gene11828,gene4574,gene3779,gene9944,gene8384,gene12336,gene3843,gene11044,gene661,gene1860,gene8826,gene15712,gene13098
molecular_function	GO:0016757 transferase activity, transferring glycosyl groups	4 out of 96 genes, 4.2%	128 out of 7388 genes, 1.7%	1	gene8652,gene45,gene6089,gene5730
biological_process	GO:0044092 negative regulation of molecular function	9 out of 96 genes, 9.4%	289 out of 7388 genes, 3.9%	1	gene692,gene3843,gene661,gene1860,gene3779,gene9944,gene15712,gene12336,gene8384
biological_process	GO:0051222 positive regulation of protein transport	4 out of 96 genes, 4.2%	145 out of 7388 genes, 2.0%	1	gene7069,gene3843,gene9944,gene8384
biological_process	GO:0014706 striated muscle tissue development	3 out of 96 genes, 3.1%	105 out of 7388 genes, 1.4%	1	gene4319,gene7831,gene7069
biological_process	GO:0016043 cellular component organization	21 out of 96 genes, 21.9%	1554 out of 7388 genes, 21.0%	1	gene6122,gene2462,gene7069,gene5291,gene9160,gene1226,gene10689,gene2013,gene4779,gene325,gene8384,gene11197,gene9012,gene3843,gene9463,gene4702,gene661,gene8306,gene1774,gene2602,gene10435
biological_process	GO:0090175 regulation of establishment of planar polarity	2 out of 96 genes, 2.1%	14 out of 7388 genes, 0.2%	1	gene7069,gene8384
biological_process	GO:0072078 nephron tubule morphogenesis	2 out of 96 genes, 2.1%	29 out of 7388 genes, 0.4%	1	gene2602,gene10689
biological_process	GO:0043069 negative regulation of programmed cell death	8 out of 96 genes, 8.3%	268 out of 7388 genes, 3.6%	1	gene661,gene6122,gene7831,gene5632,gene7069,gene3843,gene10689,gene8384
molecular_function	GO:0022892 substrate-specific transporter activity	2 out of 96 genes, 2.1%	455 out of 7388 genes, 6.2%	1	gene4449,gene4997
biological_process	GO:0010770 positive regulation of cell morphogenesis involved in differentiation	2 out of 96 genes, 2.1%	56 out of 7388 genes, 0.8%	1	gene3843,gene10689
biological_process	GO:0001658 branching involved in ureteric bud morphogenesis	2 out of 96 genes, 2.1%	18 out of 7388 genes, 0.2%	1	gene2602,gene10689
biological_process	GO:0045124 regulation of bone resorption	2 out of 96 genes, 2.1%	16 out of 7388 genes, 0.2%	1	gene5078,gene12336
biological_process	GO:1901566 organonitrogen compound biosynthetic process	2 out of 96 genes, 2.1%	307 out of 7388 genes, 4.2%	1	gene5730,gene8950
molecular_function	GO:0003700 transcription factor activity, sequence-specific DNA binding	9 out of 96 genes, 9.4%	294 out of 7388 genes, 4.0%	1	gene4319,gene7069,gene11652,gene3843,gene15376,gene2602,gene1751,gene8751,gene7466
molecular_function	GO:0001047 core promoter binding	2 out of 96 genes, 2.1%	54 out of 7388 genes, 0.7%	1	gene11652,gene7466
biological_process	GO:0000904 cell morphogenesis involved in differentiation	6 out of 96 genes, 6.2%	185 out of 7388 genes, 2.5%	1	gene2462,gene7069,gene2602,gene10689,gene9463,gene4702
biological_process	GO:0000578 embryonic axis specification	2 out of 96 genes, 2.1%	6 out of 7388 genes, 0.1%	1	gene7069,gene2602
biological_process	GO:0072175 epithelial tube formation	4 out of 96 genes, 4.2%	57 out of 7388 genes, 0.8%	1	gene7069,gene6123,gene10689,gene8384
biological_process	GO:0033993 response to lipid	3 out of 96 genes, 3.1%	169 out of 7388 genes, 2.3%	1	gene13317,gene7069,gene8950
biological_process	GO:0043408 regulation of MAPK cascade	8 out of 96 genes, 8.3%	216 out of 7388 genes, 2.9%	1	gene661,gene2462,gene3779,gene1860,gene7069,gene5291,gene9944,gene8384
cellular_component	GO:0005912 adherens junction	5 out of 96 genes, 5.2%	200 out of 7388 genes, 2.7%	1	gene7831,gene7047,gene9012,gene9463,gene4702
molecular_function	GO:0001071 nucleic acid binding transcription factor activity	9 out of 96 genes, 9.4%	294 out of 7388 genes, 4.0%	1	gene4319,gene7069,gene11652,gene3843,gene15376,gene2602,gene1751,gene8751,gene7466
biological_process	GO:0051592 response to calcium ion	2 out of 96 genes, 2.1%	29 out of 7388 genes, 0.4%	1	gene661,gene7069
biological_process	GO:0003401 axis elongation	2 out of 96 genes, 2.1%	14 out of 7388 genes, 0.2%	1	gene7069,gene8384
biological_process	GO:0072006 nephron development	3 out of 96 genes, 3.1%	53 out of 7388 genes, 0.7%	1	gene7831,gene2602,gene10689
biological_process	GO:0006355 regulation of transcription, DNA-templated	18 out of 96 genes, 18.8%	920 out of 7388 genes, 12.5%	1	gene4319,gene2582,gene7069,gene10689,gene11828,gene8751,gene8384,gene11652,gene3843,gene6123,gene599,gene15376,gene7831,gene2602,gene1104,gene1751,gene13098,gene7466
biological_process	GO:0009792 embryo development ending in birth or egg hatching	7 out of 96 genes, 7.3%	254 out of 7388 genes, 3.4%	1	gene4319,gene7831,gene7069,gene6123,gene2602,gene8384,gene7466
biological_process	GO:0033043 regulation of organelle organization	2 out of 96 genes, 2.1%	411 out of 7388 genes, 5.6%	1	gene7069,gene4779
biological_process	GO:0034341 response to interferon-gamma	2 out of 96 genes, 2.1%	10 out of 7388 genes, 0.1%	1	gene7069,gene11652
molecular_function	GO:0019900 kinase binding	3 out of 96 genes, 3.1%	212 out of 7388 genes, 2.9%	1	gene2582,gene692,gene3843
molecular_function	GO:0004866 endopeptidase inhibitor activity	2 out of 96 genes, 2.1%	39 out of 7388 genes, 0.5%	1	gene1860,gene15712
biological_process	GO:0022407 regulation of cell-cell adhesion	4 out of 96 genes, 4.2%	113 out of 7388 genes, 1.5%	1	gene2462,gene7069,gene692,gene12336
biological_process	GO:0045017 glycerolipid biosynthetic process	2 out of 96 genes, 2.1%	52 out of 7388 genes, 0.7%	1	gene2013,gene45
molecular_function	GO:0060089 molecular transducer activity	9 out of 96 genes, 9.4%	538 out of 7388 genes, 7.3%	1	gene2462,gene599,gene6415,gene4779,gene15562,gene5078,gene12945,gene4402,gene7860
biological_process	GO:0000187 activation of MAPK activity	2 out of 96 genes, 2.1%	42 out of 7388 genes, 0.6%	1	gene661,gene7069
cellular_component	GO:0044432 endoplasmic reticulum part	2 out of 96 genes, 2.1%	183 out of 7388 genes, 2.5%	1	gene45,gene3505
cellular_component	GO:0005813 centrosome	2 out of 96 genes, 2.1%	203 out of 7388 genes, 2.7%	1	gene13317,gene9160
biological_process	GO:0008219 cell death	5 out of 96 genes, 5.2%	219 out of 7388 genes, 3.0%	1	gene661,gene4319,gene2462,gene5632,gene8384
biological_process	GO:0044703 multi-organism reproductive process	3 out of 96 genes, 3.1%	205 out of 7388 genes, 2.8%	1	gene12945,gene1751,gene7466
cellular_component	GO:0009986 cell surface	3 out of 96 genes, 3.1%	213 out of 7388 genes, 2.9%	1	gene661,gene7069,gene10435
biological_process	GO:0042692 muscle cell differentiation	2 out of 96 genes, 2.1%	102 out of 7388 genes, 1.4%	1	gene3843,gene599
biological_process	GO:0010467 gene expression	7 out of 96 genes, 7.3%	680 out of 7388 genes, 9.2%	1	gene4319,gene5632,gene2582,gene11197,gene2602,gene9944,gene8751
molecular_function	GO:0001883 purine nucleoside binding	8 out of 96 genes, 8.3%	815 out of 7388 genes, 11.0%	1	gene2462,gene8526,gene3658,gene7455,gene14224,gene2013,gene5605,gene8950
biological_process	GO:0009056 catabolic process	9 out of 96 genes, 9.4%	467 out of 7388 genes, 6.3%	1	gene1752,gene13317,gene8526,gene7806,gene15376,gene3505,gene4456,gene8826,gene8950
biological_process	GO:0007049 cell cycle	5 out of 96 genes, 5.2%	306 out of 7388 genes, 4.1%	1	gene661,gene5632,gene6309,gene2013,gene3843
biological_process	GO:0042981 regulation of apoptotic process	11 out of 96 genes, 11.5%	415 out of 7388 genes, 5.6%	1	gene6122,gene2462,gene5632,gene7069,gene5291,gene3843,gene10689,gene661,gene7831,gene1860,gene8384
biological_process	GO:0007187 G-protein coupled receptor signaling pathway, coupled to cyclic nucleotide second messenger	2 out of 96 genes, 2.1%	46 out of 7388 genes, 0.6%	1	gene5291,gene11044
biological_process	GO:0072028 nephron morphogenesis	2 out of 96 genes, 2.1%	30 out of 7388 genes, 0.4%	1	gene2602,gene10689
biological_process	GO:0007166 cell surface receptor signaling pathway	11 out of 96 genes, 11.5%	537 out of 7388 genes, 7.3%	1	gene2462,gene13317,gene7069,gene692,gene11652,gene3843,gene9463,gene7831,gene15562,gene12945,gene8384
biological_process	GO:0008584 male gonad development	2 out of 96 genes, 2.1%	39 out of 7388 genes, 0.5%	1	gene7069,gene8384
biological_process	GO:0070486 leukocyte aggregation	3 out of 96 genes, 3.1%	79 out of 7388 genes, 1.1%	1	gene6309,gene7860,gene7466
biological_process	GO:0042157 lipoprotein metabolic process	2 out of 96 genes, 2.1%	38 out of 7388 genes, 0.5%	1	gene2013,gene45
cellular_component	GO:0070062 extracellular exosome	12 out of 96 genes, 12.5%	1031 out of 7388 genes, 14.0%	1	gene4449,gene11597,gene9012,gene1226,gene9463,gene4702,gene661,gene1860,gene9944,gene12945,gene12111,gene6236
biological_process	GO:0009605 response to external stimulus	10 out of 96 genes, 10.4%	420 out of 7388 genes, 5.7%	1	gene2462,gene13317,gene7069,gene9463,gene599,gene2013,gene2722,gene2602,gene8950,gene8384
biological_process	GO:1903651 positive regulation of cytoplasmic transport	3 out of 96 genes, 3.1%	105 out of 7388 genes, 1.4%	1	gene3843,gene9944,gene8384
cellular_component	GO:0044454 nuclear chromosome part	2 out of 96 genes, 2.1%	148 out of 7388 genes, 2.0%	1	gene11652,gene3843
molecular_function	GO:0003824 catalytic activity	29 out of 96 genes, 30.2%	2472 out of 7388 genes, 33.5%	1	gene6122,gene2462,gene13317,gene8526,gene7806,gene5730,gene13622,gene7455,gene3779,gene2013,gene45,gene6236,gene5605,gene12336,gene8651,gene11597,gene12193,gene13577,gene11743,gene8956,gene8652,gene11241,gene985,gene4456,gene6089,gene12945,gene12111,gene8950,gene10435
biological_process	GO:0051240 positive regulation of multicellular organismal process	12 out of 96 genes, 12.5%	449 out of 7388 genes, 6.1%	1	gene13317,gene7069,gene692,gene3843,gene10689,gene9463,gene661,gene7831,gene2602,gene5078,gene8384,gene10435
biological_process	GO:0009799 specification of symmetry	2 out of 96 genes, 2.1%	42 out of 7388 genes, 0.6%	1	gene7831,gene7069
biological_process	GO:0032879 regulation of localization	16 out of 96 genes, 16.7%	802 out of 7388 genes, 10.9%	1	gene4319,gene7069,gene3843,gene10689,gene9463,gene4702,gene11044,gene661,gene7831,gene4779,gene4997,gene9944,gene8384,gene7860,gene10435,gene12336
biological_process	GO:0044702 single organism reproductive process	5 out of 96 genes, 5.2%	305 out of 7388 genes, 4.1%	1	gene7069,gene2602,gene1751,gene8384,gene7466
biological_process	GO:0042327 positive regulation of phosphorylation	5 out of 96 genes, 5.2%	302 out of 7388 genes, 4.1%	1	gene661,gene2462,gene7069,gene5291,gene8384
biological_process	GO:0050921 positive regulation of chemotaxis	2 out of 96 genes, 2.1%	28 out of 7388 genes, 0.4%	1	gene661,gene7069
biological_process	GO:0008104 protein localization	13 out of 96 genes, 13.5%	510 out of 7388 genes, 6.9%	1	gene7069,gene5291,gene9160,gene6123,gene1226,gene4702,gene1951,gene11828,gene11044,gene2013,gene3505,gene5078,gene9944
biological_process	GO:0006690 icosanoid metabolic process	2 out of 96 genes, 2.1%	15 out of 7388 genes, 0.2%	1	gene4456,gene12945
biological_process	GO:1900373 positive regulation of purine nucleotide biosynthetic process	3 out of 96 genes, 3.1%	28 out of 7388 genes, 0.4%	1	gene6415,gene5078,gene11044
cellular_component	GO:0042995 cell projection	2 out of 96 genes, 2.1%	459 out of 7388 genes, 6.2%	1	gene13317,gene9012
biological_process	GO:0051174 regulation of phosphorus metabolic process	15 out of 96 genes, 15.6%	547 out of 7388 genes, 7.4%	1	gene2462,gene2582,gene7069,gene692,gene5291,gene7455,gene11044,gene661,gene6415,gene1860,gene3779,gene5078,gene9944,gene8384,gene12336
biological_process	GO:0060068 vagina development	2 out of 96 genes, 2.1%	6 out of 7388 genes, 0.1%	1	gene7069,gene2602
biological_process	GO:0031329 regulation of cellular catabolic process	3 out of 96 genes, 3.1%	215 out of 7388 genes, 2.9%	1	gene1860,gene692,gene6123
biological_process	GO:0036342 post-anal tail morphogenesis	2 out of 96 genes, 2.1%	7 out of 7388 genes, 0.1%	1	gene7069,gene8384
biological_process	GO:0032774 RNA biosynthetic process	3 out of 96 genes, 3.1%	268 out of 7388 genes, 3.6%	1	gene4319,gene2602,gene8751
biological_process	GO:0048812 neuron projection morphogenesis	5 out of 96 genes, 5.2%	133 out of 7388 genes, 1.8%	1	gene2462,gene7069,gene2602,gene9463,gene4702
biological_process	GO:0007009 plasma membrane organization	2 out of 96 genes, 2.1%	80 out of 7388 genes, 1.1%	1	gene5291,gene1226
biological_process	GO:0031323 regulation of cellular metabolic process	34 out of 96 genes, 35.4%	1743 out of 7388 genes, 23.6%	1	gene4319,gene2582,gene7069,gene692,gene7806,gene7455,gene11828,gene3779,gene9944,gene8751,gene6123,gene599,gene11044,gene661,gene6415,gene1860,gene1104,gene10435,gene2462,gene5632,gene5291,gene10689,gene12336,gene8384,gene11652,gene3843,gene15376,gene7831,gene2602,gene5078,gene15712,gene1751,gene13098,gene7466
cellular_component	GO:0005739 mitochondrion	4 out of 96 genes, 4.2%	601 out of 7388 genes, 8.1%	1	gene1134,gene7806,gene12111,gene8950
biological_process	GO:0000902 cell morphogenesis	7 out of 96 genes, 7.3%	307 out of 7388 genes, 4.2%	1	gene2462,gene7069,gene9160,gene2602,gene10689,gene9463,gene4702
biological_process	GO:0021549 cerebellum development	2 out of 96 genes, 2.1%	24 out of 7388 genes, 0.3%	1	gene7831,gene2602
biological_process	GO:0007417 central nervous system development	5 out of 96 genes, 5.2%	264 out of 7388 genes, 3.6%	1	gene2462,gene7831,gene7069,gene2602,gene325
biological_process	GO:0050790 regulation of catalytic activity	18 out of 96 genes, 18.8%	703 out of 7388 genes, 9.5%	1	gene2462,gene5632,gene2582,gene7069,gene692,gene5291,gene10689,gene7455,gene4574,gene3779,gene9944,gene8384,gene12336,gene11044,gene661,gene1860,gene8826,gene15712
biological_process	GO:0009887 organ morphogenesis	8 out of 96 genes, 8.3%	320 out of 7388 genes, 4.3%	1	gene7831,gene7069,gene1774,gene2602,gene10689,gene9463,gene8384,gene7466
molecular_function	GO:0005088 Ras guanyl-nucleotide exchange factor activity	3 out of 96 genes, 3.1%	48 out of 7388 genes, 0.6%	1	gene4574,gene5291,gene8826
biological_process	GO:0002682 regulation of immune system process	7 out of 96 genes, 7.3%	324 out of 7388 genes, 4.4%	1	gene661,gene7831,gene13317,gene7069,gene692,gene7860,gene12336
biological_process	GO:0006497 protein lipidation	2 out of 96 genes, 2.1%	31 out of 7388 genes, 0.4%	1	gene2013,gene45
biological_process	GO:1901362 organic cyclic compound biosynthetic process	5 out of 96 genes, 5.2%	411 out of 7388 genes, 5.6%	1	gene4319,gene2602,gene5730,gene8751,gene8950
biological_process	GO:0033554 cellular response to stress	6 out of 96 genes, 6.2%	446 out of 7388 genes, 6.0%	1	gene5632,gene2013,gene7069,gene692,gene3505,gene8751
biological_process	GO:0048520 positive regulation of behavior	2 out of 96 genes, 2.1%	35 out of 7388 genes, 0.5%	1	gene661,gene7069
biological_process	GO:0030823 regulation of cGMP metabolic process	2 out of 96 genes, 2.1%	11 out of 7388 genes, 0.1%	1	gene661,gene7069
biological_process	GO:0048523 negative regulation of cellular process	30 out of 96 genes, 31.2%	1406 out of 7388 genes, 19.0%	1	gene6122,gene4319,gene2462,gene5632,gene7069,gene692,gene5291,gene10689,gene3779,gene9944,gene8384,gene7860,gene12336,gene11652,gene6123,gene3843,gene599,gene661,gene7831,gene15376,gene1860,gene1774,gene2722,gene2602,gene15712,gene12945,gene1104,gene1751,gene7466,gene13098
biological_process	GO:1990778 protein localization to cell periphery	2 out of 96 genes, 2.1%	55 out of 7388 genes, 0.7%	1	gene5291,gene1226
biological_process	GO:0060341 regulation of cellular localization	7 out of 96 genes, 7.3%	401 out of 7388 genes, 5.4%	1	gene7069,gene4779,gene3843,gene10689,gene9944,gene8384,gene12336
cellular_component	GO:0070013 intracellular organelle lumen	13 out of 96 genes, 13.5%	1377 out of 7388 genes, 18.6%	1	gene1752,gene222,gene11652,gene3843,gene7806,gene7455,gene11241,gene8306,gene12945,gene325,gene662,gene8751,gene8950
biological_process	GO:0007368 determination of left/right symmetry	2 out of 96 genes, 2.1%	36 out of 7388 genes, 0.5%	1	gene7831,gene7069
biological_process	GO:0060606 tube closure	3 out of 96 genes, 3.1%	43 out of 7388 genes, 0.6%	1	gene7069,gene6123,gene8384
biological_process	GO:0070372 regulation of ERK1 and ERK2 cascade	3 out of 96 genes, 3.1%	80 out of 7388 genes, 1.1%	1	gene2462,gene1860,gene5291
biological_process	GO:0019438 aromatic compound biosynthetic process	4 out of 96 genes, 4.2%	384 out of 7388 genes, 5.2%	1	gene4319,gene2602,gene5730,gene8751
molecular_function	GO:0045296 cadherin binding	2 out of 96 genes, 2.1%	135 out of 7388 genes, 1.8%	1	gene11652,gene4702
biological_process	GO:0030900 forebrain development	2 out of 96 genes, 2.1%	131 out of 7388 genes, 1.8%	1	gene7069,gene2602
biological_process	GO:0032880 regulation of protein localization	5 out of 96 genes, 5.2%	330 out of 7388 genes, 4.5%	1	gene7069,gene3843,gene9944,gene8384,gene11044
biological_process	GO:0009966 regulation of signal transduction	19 out of 96 genes, 19.8%	882 out of 7388 genes, 11.9%	1	gene6122,gene2462,gene5632,gene7069,gene692,gene5291,gene10689,gene11828,gene3779,gene4779,gene9944,gene8384,gene12336,gene11652,gene3843,gene6123,gene661,gene7831,gene1860
biological_process	GO:1904035 regulation of epithelial cell apoptotic process	2 out of 96 genes, 2.1%	24 out of 7388 genes, 0.3%	1	gene661,gene3843
biological_process	GO:1902531 regulation of intracellular signal transduction	12 out of 96 genes, 12.5%	535 out of 7388 genes, 7.2%	1	gene2462,gene7069,gene5291,gene11652,gene3843,gene11828,gene661,gene1860,gene3779,gene4779,gene9944,gene8384
biological_process	GO:0033135 regulation of peptidyl-serine phosphorylation	2 out of 96 genes, 2.1%	38 out of 7388 genes, 0.5%	1	gene7069,gene8384
biological_process	GO:0016192 vesicle-mediated transport	4 out of 96 genes, 4.2%	323 out of 7388 genes, 4.4%	1	gene661,gene2013,gene9944,gene8751
cellular_component	GO:0005795 Golgi stack	2 out of 96 genes, 2.1%	26 out of 7388 genes, 0.4%	1	gene8652,gene9944
biological_process	GO:0009892 negative regulation of metabolic process	18 out of 96 genes, 18.8%	820 out of 7388 genes, 11.1%	1	gene7069,gene692,gene3779,gene9944,gene8384,gene12336,gene3843,gene6123,gene599,gene661,gene15376,gene1860,gene2602,gene15712,gene1104,gene1751,gene13098,gene7466
cellular_component	GO:0045202 synapse	3 out of 96 genes, 3.1%	204 out of 7388 genes, 2.8%	1	gene7047,gene13317,gene4702
biological_process	GO:0003158 endothelium development	2 out of 96 genes, 2.1%	24 out of 7388 genes, 0.3%	1	gene7831,gene5291
biological_process	GO:0048705 skeletal system morphogenesis	2 out of 96 genes, 2.1%	89 out of 7388 genes, 1.2%	1	gene2602,gene8384
biological_process	GO:0045165 cell fate commitment	2 out of 96 genes, 2.1%	57 out of 7388 genes, 0.8%	1	gene7831,gene3843
biological_process	GO:0061138 morphogenesis of a branching epithelium	4 out of 96 genes, 4.2%	69 out of 7388 genes, 0.9%	1	gene7069,gene2602,gene10689,gene8384
biological_process	GO:0051247 positive regulation of protein metabolic process	11 out of 96 genes, 11.5%	476 out of 7388 genes, 6.4%	1	gene2462,gene5632,gene7069,gene692,gene5291,gene6123,gene3843,gene11044,gene661,gene9944,gene8384
biological_process	GO:0048565 digestive tract development	3 out of 96 genes, 3.1%	45 out of 7388 genes, 0.6%	1	gene7069,gene8384,gene599
molecular_function	GO:0016798 hydrolase activity, acting on glycosyl bonds	3 out of 96 genes, 3.1%	52 out of 7388 genes, 0.7%	1	gene8651,gene13577,gene13622
biological_process	GO:0061387 regulation of extent of cell growth	2 out of 96 genes, 2.1%	27 out of 7388 genes, 0.4%	1	gene2462,gene7069
biological_process	GO:0043473 pigmentation	2 out of 96 genes, 2.1%	43 out of 7388 genes, 0.6%	1	gene4779,gene599
biological_process	GO:0001775 cell activation	6 out of 96 genes, 6.2%	173 out of 7388 genes, 2.3%	1	gene7831,gene6309,gene2722,gene4702,gene7860,gene7466
biological_process	GO:0048584 positive regulation of response to stimulus	12 out of 96 genes, 12.5%	577 out of 7388 genes, 7.8%	1	gene6122,gene5632,gene13317,gene7069,gene692,gene5291,gene3843,gene11828,gene661,gene7831,gene1860,gene8384
biological_process	GO:1901564 organonitrogen compound metabolic process	7 out of 96 genes, 7.3%	532 out of 7388 genes, 7.2%	1	gene13317,gene12193,gene7806,gene5730,gene15712,gene1751,gene8950
biological_process	GO:0001841 neural tube formation	3 out of 96 genes, 3.1%	49 out of 7388 genes, 0.7%	1	gene7069,gene6123,gene8384
cellular_component	GO:0019898 extrinsic component of membrane	2 out of 96 genes, 2.1%	71 out of 7388 genes, 1.0%	1	gene2013,gene9160
molecular_function	GO:0052689 carboxylic ester hydrolase activity	2 out of 96 genes, 2.1%	39 out of 7388 genes, 0.5%	1	gene4456,gene10435
cellular_component	GO:0032991 macromolecular complex	17 out of 96 genes, 17.7%	1714 out of 7388 genes, 23.2%	1	gene13317,gene2013,gene45,gene3505,gene1752,gene11197,gene11652,gene3843,gene4702,gene661,gene1134,gene7047,gene1774,gene8306,gene2602,gene1751,gene7466
biological_process	GO:0071560 cellular response to transforming growth factor beta stimulus	2 out of 96 genes, 2.1%	43 out of 7388 genes, 0.6%	1	gene7069,gene12945
biological_process	GO:0090090 negative regulation of canonical Wnt signaling pathway	4 out of 96 genes, 4.2%	47 out of 7388 genes, 0.6%	1	gene7069,gene6123,gene3843,gene8384
biological_process	GO:0060675 ureteric bud morphogenesis	2 out of 96 genes, 2.1%	24 out of 7388 genes, 0.3%	1	gene2602,gene10689
cellular_component	GO:0005887 integral component of plasma membrane	2 out of 96 genes, 2.1%	266 out of 7388 genes, 3.6%	1	gene2462,gene9463
cellular_component	GO:0005623 cell	62 out of 96 genes, 64.6%	5240 out of 7388 genes, 70.9%	1	gene4319,gene2582,gene13317,gene7069,gene692,gene9160,gene1226,gene7806,gene5730,gene7455,gene554,gene1951,gene11828,gene4779,gene45,gene3505,gene9944,gene325,gene8751,gene5605,gene4467,gene6309,gene11197,gene12193,gene6123,gene9463,gene4702,gene661,gene8652,gene6415,gene1860,gene4456,gene6089,gene4665,gene662,gene1104,gene12945,gene12111,gene10435,gene2462,gene5632,gene222,gene5291,gene12124,gen…
biological_process	GO:0001818 negative regulation of cytokine production	4 out of 96 genes, 4.2%	54 out of 7388 genes, 0.7%	1	gene661,gene7831,gene692,gene7860
molecular_function	GO:0097159 organic cyclic compound binding	30 out of 96 genes, 31.2%	2202 out of 7388 genes, 29.8%	1	gene4319,gene2462,gene222,gene13317,gene8526,gene7069,gene5291,gene7455,gene2013,gene4779,gene8751,gene5605,gene5655,gene4449,gene7978,gene11197,gene11652,gene3658,gene3843,gene11743,gene11241,gene15376,gene14224,gene985,gene2602,gene12945,gene12111,gene1751,gene8950,gene7466
biological_process	GO:1990266 neutrophil migration	2 out of 96 genes, 2.1%	9 out of 7388 genes, 0.1%	1	gene13317,gene2722
cellular_component	GO:0005925 focal adhesion	4 out of 96 genes, 4.2%	173 out of 7388 genes, 2.3%	1	gene7047,gene9012,gene9463,gene4702
biological_process	GO:0021697 cerebellar cortex formation	2 out of 96 genes, 2.1%	8 out of 7388 genes, 0.1%	1	gene7831,gene2602
biological_process	GO:1901292 nucleoside phosphate catabolic process	2 out of 96 genes, 2.1%	16 out of 7388 genes, 0.2%	1	gene13317,gene7806
cellular_component	GO:0005764 lysosome	2 out of 96 genes, 2.1%	149 out of 7388 genes, 2.0%	1	gene2013,gene4779
cellular_component	GO:0000790 nuclear chromatin	2 out of 96 genes, 2.1%	83 out of 7388 genes, 1.1%	1	gene11652,gene3843
biological_process	GO:0033673 negative regulation of kinase activity	5 out of 96 genes, 5.2%	80 out of 7388 genes, 1.1%	1	gene3779,gene692,gene9944,gene8384,gene12336
biological_process	GO:0060322 head development	5 out of 96 genes, 5.2%	227 out of 7388 genes, 3.1%	1	gene2462,gene7831,gene7069,gene2602,gene325
biological_process	GO:0010035 response to inorganic substance	3 out of 96 genes, 3.1%	91 out of 7388 genes, 1.2%	1	gene661,gene7069,gene8950
biological_process	GO:0010720 positive regulation of cell development	3 out of 96 genes, 3.1%	148 out of 7388 genes, 2.0%	1	gene7069,gene3843,gene10689
biological_process	GO:0007519 skeletal muscle tissue development	2 out of 96 genes, 2.1%	41 out of 7388 genes, 0.6%	1	gene4319,gene7831
biological_process	GO:0035113 embryonic appendage morphogenesis	2 out of 96 genes, 2.1%	62 out of 7388 genes, 0.8%	1	gene7069,gene8384
biological_process	GO:0070887 cellular response to chemical stimulus	14 out of 96 genes, 14.6%	608 out of 7388 genes, 8.2%	1	gene13317,gene7069,gene692,gene5291,gene11652,gene9463,gene599,gene1860,gene1774,gene2722,gene4456,gene12945,gene8751,gene8950
biological_process	GO:0030324 lung development	2 out of 96 genes, 2.1%	69 out of 7388 genes, 0.9%	1	gene7069,gene7466
biological_process	GO:0032502 developmental process	29 out of 96 genes, 30.2%	1582 out of 7388 genes, 21.4%	1	gene4319,gene2462,gene7069,gene5291,gene9160,gene10689,gene10098,gene9944,gene325,gene8751,gene8384,gene7860,gene6236,gene4449,gene6309,gene11652,gene6123,gene3843,gene9463,gene4702,gene599,gene661,gene7831,gene15376,gene1774,gene2722,gene2602,gene12945,gene7466
biological_process	GO:0050801 ion homeostasis	2 out of 96 genes, 2.1%	157 out of 7388 genes, 2.1%	1	gene599,gene10435
biological_process	GO:0051962 positive regulation of nervous system development	3 out of 96 genes, 3.1%	137 out of 7388 genes, 1.9%	1	gene7069,gene2602,gene9463
molecular_function	GO:0016298 lipase activity	2 out of 96 genes, 2.1%	38 out of 7388 genes, 0.5%	1	gene4456,gene10435
biological_process	GO:0007189 adenylate cyclase-activating G-protein coupled receptor signaling pathway	2 out of 96 genes, 2.1%	18 out of 7388 genes, 0.2%	1	gene5291,gene11044
molecular_function	GO:0001159 core promoter proximal region DNA binding	5 out of 96 genes, 5.2%	122 out of 7388 genes, 1.7%	1	gene4319,gene11652,gene3843,gene8751,gene7466
biological_process	GO:0016070 RNA metabolic process	7 out of 96 genes, 7.3%	551 out of 7388 genes, 7.5%	1	gene4319,gene2582,gene15376,gene11197,gene985,gene2602,gene8751
molecular_function	GO:0030234 enzyme regulator activity	4 out of 96 genes, 4.2%	267 out of 7388 genes, 3.6%	1	gene1860,gene5291,gene15712,gene8384
biological_process	GO:0090304 nucleic acid metabolic process	8 out of 96 genes, 8.3%	756 out of 7388 genes, 10.2%	1	gene4319,gene2582,gene15376,gene11197,gene985,gene3843,gene2602,gene8751
biological_process	GO:1901699 cellular response to nitrogen compound	3 out of 96 genes, 3.1%	114 out of 7388 genes, 1.5%	1	gene5291,gene1774,gene8950
molecular_function	GO:0044212 transcription regulatory region DNA binding	7 out of 96 genes, 7.3%	249 out of 7388 genes, 3.4%	1	gene4319,gene7069,gene11652,gene3843,gene8751,gene1751,gene7466
cellular_component	GO:0005773 vacuole	2 out of 96 genes, 2.1%	175 out of 7388 genes, 2.4%	1	gene2013,gene4779
biological_process	GO:0019222 regulation of metabolic process	37 out of 96 genes, 38.5%	2031 out of 7388 genes, 27.5%	1	gene4319,gene2582,gene7069,gene692,gene7806,gene7455,gene11828,gene3779,gene9944,gene8751,gene6123,gene599,gene11044,gene661,gene6415,gene1860,gene1104,gene10435,gene2462,gene5632,gene5291,gene10689,gene4574,gene8384,gene12336,gene11652,gene3843,gene15376,gene7831,gene2722,gene2602,gene5078,gene8826,gene15712,gene1751,gene13098,gene7466
biological_process	GO:0022037 metencephalon development	2 out of 96 genes, 2.1%	24 out of 7388 genes, 0.3%	1	gene7831,gene2602
biological_process	GO:1901657 glycosyl compound metabolic process	2 out of 96 genes, 2.1%	82 out of 7388 genes, 1.1%	1	gene7806,gene5730
biological_process	GO:0045444 fat cell differentiation	3 out of 96 genes, 3.1%	43 out of 7388 genes, 0.6%	1	gene4449,gene3843,gene6236
biological_process	GO:0030804 positive regulation of cyclic nucleotide biosynthetic process	3 out of 96 genes, 3.1%	27 out of 7388 genes, 0.4%	1	gene6415,gene5078,gene11044
biological_process	GO:0030540 female genitalia development	2 out of 96 genes, 2.1%	10 out of 7388 genes, 0.1%	1	gene7069,gene2602
molecular_function	GO:0000981 RNA polymerase II transcription factor activity, sequence-specific DNA binding	4 out of 96 genes, 4.2%	189 out of 7388 genes, 2.6%	1	gene4319,gene11652,gene8751,gene7466
biological_process	GO:0043010 camera-type eye development	3 out of 96 genes, 3.1%	113 out of 7388 genes, 1.5%	1	gene7831,gene2602,gene7466
molecular_function	GO:1901265 nucleoside phosphate binding	15 out of 96 genes, 15.6%	1051 out of 7388 genes, 14.2%	1	gene2462,gene7978,gene222,gene13317,gene8526,gene5291,gene3658,gene7455,gene11241,gene14224,gene2013,gene12945,gene12111,gene8950,gene5605
biological_process	GO:0090316 positive regulation of intracellular protein transport	3 out of 96 genes, 3.1%	94 out of 7388 genes, 1.3%	1	gene3843,gene9944,gene8384
biological_process	GO:0050730 regulation of peptidyl-tyrosine phosphorylation	3 out of 96 genes, 3.1%	85 out of 7388 genes, 1.2%	1	gene2462,gene692,gene8384
biological_process	GO:0046661 male sex differentiation	2 out of 96 genes, 2.1%	47 out of 7388 genes, 0.6%	1	gene7069,gene8384
molecular_function	GO:0016817 hydrolase activity, acting on acid anhydrides	2 out of 96 genes, 2.1%	319 out of 7388 genes, 4.3%	1	gene11597,gene5605
biological_process	GO:0031344 regulation of cell projection organization	5 out of 96 genes, 5.2%	172 out of 7388 genes, 2.3%	1	gene2462,gene7069,gene5291,gene8384,gene10098
biological_process	GO:0072001 renal system development	6 out of 96 genes, 6.2%	111 out of 7388 genes, 1.5%	1	gene2462,gene7831,gene7069,gene11652,gene2602,gene10689
biological_process	GO:0050896 response to stimulus	35 out of 96 genes, 36.5%	2210 out of 7388 genes, 29.9%	1	gene13317,gene7069,gene692,gene4779,gene3505,gene8751,gene7860,gene4449,gene6309,gene9463,gene4702,gene599,gene11044,gene661,gene6415,gene1860,gene1774,gene4456,gene12945,gene2462,gene5632,gene5291,gene2013,gene8384,gene11652,gene3843,gene11241,gene7831,gene2722,gene2602,gene15562,gene5078,gene4402,gene8950,gene13098
biological_process	GO:0021915 neural tube development	3 out of 96 genes, 3.1%	72 out of 7388 genes, 1.0%	1	gene7069,gene6123,gene8384
cellular_component	GO:0005815 microtubule organizing center	2 out of 96 genes, 2.1%	246 out of 7388 genes, 3.3%	1	gene13317,gene9160
biological_process	GO:0009991 response to extracellular stimulus	2 out of 96 genes, 2.1%	85 out of 7388 genes, 1.2%	1	gene2013,gene8384
biological_process	GO:0043393 regulation of protein binding	3 out of 96 genes, 3.1%	74 out of 7388 genes, 1.0%	1	gene7069,gene3843,gene9944
cellular_component	GO:0015630 microtubule cytoskeleton	4 out of 96 genes, 4.2%	381 out of 7388 genes, 5.2%	1	gene4467,gene13317,gene9160,gene7455
molecular_function	GO:0001664 G-protein coupled receptor binding	3 out of 96 genes, 3.1%	60 out of 7388 genes, 0.8%	1	gene7069,gene5291,gene2722
biological_process	GO:0043281 regulation of cysteine-type endopeptidase activity involved in apoptotic process	4 out of 96 genes, 4.2%	56 out of 7388 genes, 0.8%	1	gene661,gene2462,gene5632,gene8384
biological_process	GO:0055086 nucleobase-containing small molecule metabolic process	4 out of 96 genes, 4.2%	152 out of 7388 genes, 2.1%	1	gene13317,gene7806,gene5730,gene8950
biological_process	GO:0009987 cellular process	67 out of 96 genes, 69.8%	4912 out of 7388 genes, 66.5%	1	gene8526,gene7069,gene9160,gene5730,gene3779,gene45,gene9944,gene325,gene6309,gene12193,gene4702,gene1860,gene4456,gene1774,gene6089,gene12945,gene12111,gene10435,gene5291,gene10689,gene6236,gene1752,gene3843,gene15376,gene11241,gene985,gene8306,gene2722,gene5078,gene8826,gene1751,gene4402,gene8950,gene7466,gene4319,gene6122,gene2582,gene13317,gene692,gene1226,gene7806,gene7455,gene3505,gene4779,…
biological_process	GO:0042113 B cell activation	2 out of 96 genes, 2.1%	54 out of 7388 genes, 0.7%	1	gene7831,gene7466
cellular_component	GO:0043229 intracellular organelle	49 out of 96 genes, 51.0%	3885 out of 7388 genes, 52.6%	1	gene4319,gene2582,gene13317,gene9160,gene7806,gene5730,gene7455,gene11828,gene4779,gene45,gene3505,gene9944,gene325,gene8751,gene5605,gene4467,gene11197,gene12193,gene6123,gene4702,gene661,gene8652,gene1860,gene4456,gene6089,gene4665,gene662,gene1104,gene12945,gene12111,gene10435,gene5632,gene222,gene5291,gene12124,gene2013,gene6236,gene1752,gene11652,gene9012,gene3843,gene15376,gene11241,gene113…
molecular_function	GO:0031267 small GTPase binding	2 out of 96 genes, 2.1%	89 out of 7388 genes, 1.2%	1	gene9944,gene1951
biological_process	GO:0044265 cellular macromolecule catabolic process	4 out of 96 genes, 4.2%	237 out of 7388 genes, 3.2%	1	gene1752,gene15376,gene8526,gene8826
biological_process	GO:1903050 regulation of proteolysis involved in cellular protein catabolic process	2 out of 96 genes, 2.1%	71 out of 7388 genes, 1.0%	1	gene692,gene6123
biological_process	GO:0003008 system process	4 out of 96 genes, 4.2%	447 out of 7388 genes, 6.1%	1	gene7831,gene10689,gene8950,gene599
biological_process	GO:0030099 myeloid cell differentiation	3 out of 96 genes, 3.1%	74 out of 7388 genes, 1.0%	1	gene4449,gene9160,gene7466
biological_process	GO:0022409 positive regulation of cell-cell adhesion	2 out of 96 genes, 2.1%	57 out of 7388 genes, 0.8%	1	gene7069,gene692
biological_process	GO:0044712 single-organism catabolic process	5 out of 96 genes, 5.2%	225 out of 7388 genes, 3.0%	1	gene13317,gene4456,gene3505,gene7806,gene8950
biological_process	GO:0002066 columnar/cuboidal epithelial cell development	2 out of 96 genes, 2.1%	20 out of 7388 genes, 0.3%	1	gene7831,gene7069
biological_process	GO:0051641 cellular localization	14 out of 96 genes, 14.6%	657 out of 7388 genes, 8.9%	1	gene7069,gene5291,gene9160,gene6123,gene1226,gene4702,gene1951,gene11828,gene2013,gene3505,gene4779,gene9944,gene8826,gene8751
biological_process	GO:0032504 multicellular organism reproduction	2 out of 96 genes, 2.1%	182 out of 7388 genes, 2.5%	1	gene1751,gene7466
biological_process	GO:0001838 embryonic epithelial tube formation	4 out of 96 genes, 4.2%	57 out of 7388 genes, 0.8%	1	gene7069,gene6123,gene10689,gene8384
biological_process	GO:0061564 axon development	5 out of 96 genes, 5.2%	100 out of 7388 genes, 1.4%	1	gene2462,gene7069,gene2602,gene9463,gene4702
biological_process	GO:0044767 single-organism developmental process	29 out of 96 genes, 30.2%	1571 out of 7388 genes, 21.3%	1	gene4319,gene2462,gene7069,gene5291,gene9160,gene10689,gene10098,gene9944,gene325,gene8751,gene8384,gene7860,gene6236,gene4449,gene6309,gene11652,gene6123,gene3843,gene9463,gene4702,gene599,gene661,gene7831,gene15376,gene1774,gene2722,gene2602,gene12945,gene7466
cellular_component	GO:0005578 proteinaceous extracellular matrix	4 out of 96 genes, 4.2%	93 out of 7388 genes, 1.3%	1	gene6122,gene1860,gene7069,gene1774
biological_process	GO:0090178 regulation of establishment of planar polarity involved in neural tube closure	2 out of 96 genes, 2.1%	4 out of 7388 genes, 0.1%	1	gene7069,gene8384
molecular_function	GO:0016772 transferase activity, transferring phosphorus-containing groups	3 out of 96 genes, 3.1%	464 out of 7388 genes, 6.3%	1	gene2462,gene2013,gene7455
molecular_function	GO:0036094 small molecule binding	17 out of 96 genes, 17.7%	1159 out of 7388 genes, 15.7%	1	gene2462,gene222,gene13317,gene8526,gene5291,gene7455,gene2013,gene4779,gene5605,gene7978,gene3658,gene661,gene11241,gene14224,gene12945,gene12111,gene8950
biological_process	GO:0032872 regulation of stress-activated MAPK cascade	2 out of 96 genes, 2.1%	63 out of 7388 genes, 0.9%	1	gene7069,gene8384
biological_process	GO:0048732 gland development	2 out of 96 genes, 2.1%	129 out of 7388 genes, 1.7%	1	gene7069,gene7466
biological_process	GO:0022414 reproductive process	6 out of 96 genes, 6.2%	323 out of 7388 genes, 4.4%	1	gene7069,gene2602,gene12945,gene1751,gene8384,gene7466
biological_process	GO:0010608 posttranscriptional regulation of gene expression	3 out of 96 genes, 3.1%	127 out of 7388 genes, 1.7%	1	gene661,gene10689,gene11044
biological_process	GO:0044255 cellular lipid metabolic process	10 out of 96 genes, 10.4%	286 out of 7388 genes, 3.9%	1	gene12193,gene7806,gene2013,gene3505,gene4456,gene45,gene12945,gene12111,gene1751,gene8950
biological_process	GO:0030858 positive regulation of epithelial cell differentiation	3 out of 96 genes, 3.1%	19 out of 7388 genes, 0.3%	1	gene6122,gene2602,gene10689
biological_process	GO:0009607 response to biotic stimulus	3 out of 96 genes, 3.1%	145 out of 7388 genes, 2.0%	1	gene13317,gene7069,gene8950
biological_process	GO:0042110 T cell activation	3 out of 96 genes, 3.1%	76 out of 7388 genes, 1.0%	1	gene6309,gene7860,gene7466
biological_process	GO:0071900 regulation of protein serine/threonine kinase activity	7 out of 96 genes, 7.3%	157 out of 7388 genes, 2.1%	1	gene661,gene2582,gene3779,gene7069,gene5291,gene9944,gene8384
biological_process	GO:1901137 carbohydrate derivative biosynthetic process	4 out of 96 genes, 4.2%	204 out of 7388 genes, 2.8%	1	gene8652,gene45,gene6089,gene5730
molecular_function	GO:0051020 GTPase binding	2 out of 96 genes, 2.1%	101 out of 7388 genes, 1.4%	1	gene9944,gene1951
biological_process	GO:0042886 amide transport	2 out of 96 genes, 2.1%	30 out of 7388 genes, 0.4%	1	gene5078,gene11044
biological_process	GO:0006606 protein import into nucleus	2 out of 96 genes, 2.1%	39 out of 7388 genes, 0.5%	1	gene6123,gene11828
cellular_component	GO:0045177 apical part of cell	3 out of 96 genes, 3.1%	102 out of 7388 genes, 1.4%	1	gene7831,gene5291,gene4779
cellular_component	GO:0005924 cell-substrate adherens junction	4 out of 96 genes, 4.2%	176 out of 7388 genes, 2.4%	1	gene7047,gene9012,gene9463,gene4702
biological_process	GO:0006396 RNA processing	2 out of 96 genes, 2.1%	201 out of 7388 genes, 2.7%	1	gene2582,gene11197
biological_process	GO:0043588 skin development	3 out of 96 genes, 3.1%	70 out of 7388 genes, 0.9%	1	gene7831,gene7069,gene1774
biological_process	GO:0021575 hindbrain morphogenesis	2 out of 96 genes, 2.1%	15 out of 7388 genes, 0.2%	1	gene7831,gene2602
biological_process	GO:0048592 eye morphogenesis	4 out of 96 genes, 4.2%	59 out of 7388 genes, 0.8%	1	gene7831,gene1774,gene2602,gene7466
molecular_function	GO:0001012 RNA polymerase II regulatory region DNA binding	6 out of 96 genes, 6.2%	179 out of 7388 genes, 2.4%	1	gene4319,gene11652,gene3843,gene8751,gene1751,gene7466
biological_process	GO:0090287 regulation of cellular response to growth factor stimulus	4 out of 96 genes, 4.2%	96 out of 7388 genes, 1.3%	1	gene661,gene7831,gene7069,gene8384
biological_process	GO:0048870 cell motility	7 out of 96 genes, 7.3%	264 out of 7388 genes, 3.6%	1	gene661,gene13317,gene7069,gene2722,gene2602,gene10689,gene599
biological_process	GO:0071559 response to transforming growth factor beta	2 out of 96 genes, 2.1%	45 out of 7388 genes, 0.6%	1	gene7069,gene12945
biological_process	GO:0005975 carbohydrate metabolic process	4 out of 96 genes, 4.2%	253 out of 7388 genes, 3.4%	1	gene8956,gene8652,gene6089,gene13577
biological_process	GO:1901575 organic substance catabolic process	9 out of 96 genes, 9.4%	441 out of 7388 genes, 6.0%	1	gene1752,gene13317,gene8526,gene7806,gene15376,gene3505,gene4456,gene8826,gene8950
biological_process	GO:1902532 negative regulation of intracellular signal transduction	6 out of 96 genes, 6.2%	179 out of 7388 genes, 2.4%	1	gene661,gene3779,gene1860,gene11652,gene9944,gene8384
biological_process	GO:0061136 regulation of proteasomal protein catabolic process	2 out of 96 genes, 2.1%	65 out of 7388 genes, 0.9%	1	gene692,gene6123
biological_process	GO:0010557 positive regulation of macromolecule biosynthetic process	14 out of 96 genes, 14.6%	579 out of 7388 genes, 7.8%	1	gene4319,gene7069,gene11652,gene3843,gene10689,gene11828,gene661,gene7831,gene2602,gene8751,gene1751,gene8384,gene7466,gene13098
biological_process	GO:0060548 negative regulation of cell death	9 out of 96 genes, 9.4%	288 out of 7388 genes, 3.9%	1	gene661,gene6122,gene7831,gene5632,gene7069,gene3843,gene10689,gene9944,gene8384
biological_process	GO:2000112 regulation of cellular macromolecule biosynthetic process	19 out of 96 genes, 19.8%	1059 out of 7388 genes, 14.3%	1	gene4319,gene2582,gene7069,gene10689,gene11828,gene8751,gene8384,gene11652,gene3843,gene6123,gene599,gene661,gene7831,gene15376,gene2602,gene1104,gene1751,gene13098,gene7466
biological_process	GO:0072359 circulatory system development	11 out of 96 genes, 11.5%	303 out of 7388 genes, 4.1%	1	gene4319,gene4449,gene7069,gene6123,gene3843,gene9463,gene661,gene7831,gene2722,gene12945,gene8384
biological_process	GO:0002009 morphogenesis of an epithelium	8 out of 96 genes, 8.3%	168 out of 7388 genes, 2.3%	1	gene2462,gene7831,gene7069,gene6123,gene2602,gene10689,gene4702,gene8384
biological_process	GO:0009259 ribonucleotide metabolic process	2 out of 96 genes, 2.1%	85 out of 7388 genes, 1.2%	1	gene13317,gene7806
molecular_function	GO:0008188 neuropeptide receptor activity	2 out of 96 genes, 2.1%	31 out of 7388 genes, 0.4%	1	gene6415,gene4779
molecular_function	GO:1901363 heterocyclic compound binding	29 out of 96 genes, 30.2%	2173 out of 7388 genes, 29.4%	1	gene4319,gene2462,gene222,gene13317,gene8526,gene7069,gene5291,gene7455,gene2013,gene8751,gene5605,gene5655,gene4449,gene7978,gene11197,gene11652,gene3658,gene3843,gene11743,gene11241,gene15376,gene14224,gene985,gene2602,gene12945,gene12111,gene1751,gene8950,gene7466
molecular_function	GO:0016301 kinase activity	3 out of 96 genes, 3.1%	400 out of 7388 genes, 5.4%	1	gene2462,gene2013,gene7455
biological_process	GO:0023057 negative regulation of signaling	12 out of 96 genes, 12.5%	418 out of 7388 genes, 5.7%	1	gene7069,gene692,gene11652,gene6123,gene3843,gene10689,gene661,gene1860,gene3779,gene9944,gene8384,gene12336
biological_process	GO:0061061 muscle structure development	5 out of 96 genes, 5.2%	147 out of 7388 genes, 2.0%	1	gene4319,gene7831,gene7069,gene3843,gene599
biological_process	GO:0044744 protein targeting to nucleus	2 out of 96 genes, 2.1%	39 out of 7388 genes, 0.5%	1	gene6123,gene11828
biological_process	GO:0044248 cellular catabolic process	8 out of 96 genes, 8.3%	379 out of 7388 genes, 5.1%	1	gene1752,gene15376,gene13317,gene8526,gene4456,gene8826,gene7806,gene8950
biological_process	GO:1902680 positive regulation of RNA biosynthetic process	13 out of 96 genes, 13.5%	513 out of 7388 genes, 6.9%	1	gene4319,gene7069,gene11652,gene3843,gene10689,gene11828,gene7831,gene2602,gene8751,gene1751,gene8384,gene7466,gene13098
biological_process	GO:0061458 reproductive system development	4 out of 96 genes, 4.2%	146 out of 7388 genes, 2.0%	1	gene7069,gene2602,gene8384,gene7466
biological_process	GO:0048646 anatomical structure formation involved in morphogenesis	10 out of 96 genes, 10.4%	313 out of 7388 genes, 4.2%	1	gene4319,gene7069,gene6123,gene10689,gene661,gene7831,gene2722,gene2602,gene7466,gene8384
biological_process	GO:0006638 neutral lipid metabolic process	2 out of 96 genes, 2.1%	28 out of 7388 genes, 0.4%	1	gene3505,gene8950
cellular_component	GO:0098588 bounding membrane of organelle	5 out of 96 genes, 5.2%	505 out of 7388 genes, 6.8%	1	gene8652,gene4779,gene3505,gene9160,gene6089
biological_process	GO:0010771 negative regulation of cell morphogenesis involved in differentiation	4 out of 96 genes, 4.2%	37 out of 7388 genes, 0.5%	1	gene2462,gene7069,gene5291,gene8384
biological_process	GO:0001822 kidney development	4 out of 96 genes, 4.2%	100 out of 7388 genes, 1.4%	1	gene2462,gene7831,gene2602,gene10689
biological_process	GO:0032496 response to lipopolysaccharide	3 out of 96 genes, 3.1%	55 out of 7388 genes, 0.7%	1	gene13317,gene7069,gene8950
biological_process	GO:0003323 type B pancreatic cell development	2 out of 96 genes, 2.1%	5 out of 7388 genes, 0.1%	1	gene7831,gene7069
biological_process	GO:0032101 regulation of response to external stimulus	5 out of 96 genes, 5.2%	260 out of 7388 genes, 3.5%	1	gene661,gene7069,gene692,gene7860,gene12336
biological_process	GO:0010033 response to organic substance	14 out of 96 genes, 14.6%	640 out of 7388 genes, 8.7%	1	gene13317,gene7069,gene692,gene5291,gene11652,gene9463,gene661,gene1860,gene1774,gene3505,gene5078,gene12945,gene8751,gene8950
biological_process	GO:0003206 cardiac chamber morphogenesis	2 out of 96 genes, 2.1%	49 out of 7388 genes, 0.7%	1	gene7069,gene8384
biological_process	GO:0048839 inner ear development	2 out of 96 genes, 2.1%	66 out of 7388 genes, 0.9%	1	gene7831,gene7069
biological_process	GO:0034110 regulation of homotypic cell-cell adhesion	2 out of 96 genes, 2.1%	89 out of 7388 genes, 1.2%	1	gene692,gene12336
biological_process	GO:0006163 purine nucleotide metabolic process	2 out of 96 genes, 2.1%	82 out of 7388 genes, 1.1%	1	gene13317,gene7806
biological_process	GO:0030510 regulation of BMP signaling pathway	2 out of 96 genes, 2.1%	39 out of 7388 genes, 0.5%	1	gene7069,gene8384
biological_process	GO:0072659 protein localization to plasma membrane	2 out of 96 genes, 2.1%	54 out of 7388 genes, 0.7%	1	gene5291,gene1226
biological_process	GO:0014033 neural crest cell differentiation	2 out of 96 genes, 2.1%	27 out of 7388 genes, 0.4%	1	gene10689,gene599
biological_process	GO:0030326 embryonic limb morphogenesis	2 out of 96 genes, 2.1%	62 out of 7388 genes, 0.8%	1	gene7069,gene8384
molecular_function	GO:0032555 purine ribonucleotide binding	10 out of 96 genes, 10.4%	825 out of 7388 genes, 11.2%	1	gene2462,gene13317,gene8526,gene5291,gene3658,gene7455,gene14224,gene2013,gene8950,gene5605
biological_process	GO:0006644 phospholipid metabolic process	3 out of 96 genes, 3.1%	121 out of 7388 genes, 1.6%	1	gene2013,gene45,gene4456
biological_process	GO:0006955 immune response	6 out of 96 genes, 6.2%	169 out of 7388 genes, 2.3%	1	gene661,gene7831,gene7069,gene2722,gene11652,gene13098
biological_process	GO:0043412 macromolecule modification	13 out of 96 genes, 13.5%	1082 out of 7388 genes, 14.6%	1	gene2462,gene8526,gene7069,gene7455,gene661,gene8652,gene2013,gene3779,gene985,gene8306,gene45,gene6089,gene12336
cellular_component	GO:0044428 nuclear part	15 out of 96 genes, 15.6%	1453 out of 7388 genes, 19.7%	1	gene1752,gene222,gene11197,gene11652,gene6123,gene3843,gene7455,gene11241,gene8306,gene9944,gene662,gene12945,gene325,gene8751,gene8950
cellular_component	GO:0016020 membrane	38 out of 96 genes, 39.6%	3329 out of 7388 genes, 45.1%	1	gene13317,gene9160,gene1226,gene13622,gene554,gene11828,gene4779,gene45,gene3505,gene9944,gene7860,gene4467,gene11197,gene12193,gene6123,gene9463,gene4702,gene599,gene661,gene8652,gene6415,gene6089,gene12945,gene1591,gene2462,gene3184,gene5291,gene10098,gene2013,gene4997,gene6236,gene15483,gene9012,gene7831,gene15562,gene5078,gene6832,gene4402
biological_process	GO:0003012 muscle system process	2 out of 96 genes, 2.1%	74 out of 7388 genes, 1.0%	1	gene10689,gene599
biological_process	GO:0010256 endomembrane system organization	3 out of 96 genes, 3.1%	156 out of 7388 genes, 2.1%	1	gene5291,gene9160,gene1226
biological_process	GO:0048666 neuron development	7 out of 96 genes, 7.3%	226 out of 7388 genes, 3.1%	1	gene2462,gene7069,gene5291,gene2602,gene10689,gene9463,gene4702
biological_process	GO:0031331 positive regulation of cellular catabolic process	2 out of 96 genes, 2.1%	111 out of 7388 genes, 1.5%	1	gene692,gene6123
biological_process	GO:2000050 regulation of non-canonical Wnt signaling pathway	2 out of 96 genes, 2.1%	9 out of 7388 genes, 0.1%	1	gene7069,gene8384
biological_process	GO:0051253 negative regulation of RNA metabolic process	11 out of 96 genes, 11.5%	380 out of 7388 genes, 5.1%	1	gene7069,gene6123,gene3843,gene599,gene15376,gene2602,gene1104,gene1751,gene8384,gene7466,gene13098
biological_process	GO:0040013 negative regulation of locomotion	5 out of 96 genes, 5.2%	86 out of 7388 genes, 1.2%	1	gene661,gene4319,gene7069,gene8384,gene7860
biological_process	GO:0048017 inositol lipid-mediated signaling	2 out of 96 genes, 2.1%	27 out of 7388 genes, 0.4%	1	gene2013,gene4779
biological_process	GO:0009611 response to wounding	3 out of 96 genes, 3.1%	114 out of 7388 genes, 1.5%	1	gene7069,gene2722,gene4702
biological_process	GO:0048729 tissue morphogenesis	8 out of 96 genes, 8.3%	227 out of 7388 genes, 3.1%	1	gene2462,gene7831,gene7069,gene6123,gene2602,gene10689,gene4702,gene8384
biological_process	GO:0016337 single organismal cell-cell adhesion	6 out of 96 genes, 6.2%	148 out of 7388 genes, 2.0%	1	gene6309,gene9012,gene6832,gene4702,gene7860,gene7466
molecular_function	GO:0032553 ribonucleotide binding	11 out of 96 genes, 11.5%	833 out of 7388 genes, 11.3%	1	gene2462,gene13317,gene8526,gene5291,gene3658,gene7455,gene14224,gene2013,gene12111,gene8950,gene5605
biological_process	GO:0032990 cell part morphogenesis	6 out of 96 genes, 6.2%	212 out of 7388 genes, 2.9%	1	gene2462,gene7069,gene9160,gene2602,gene9463,gene4702
cellular_component	GO:0098589 membrane region	4 out of 96 genes, 4.2%	302 out of 7388 genes, 4.1%	1	gene7831,gene5291,gene4779,gene12945
biological_process	GO:0051173 positive regulation of nitrogen compound metabolic process	17 out of 96 genes, 17.7%	627 out of 7388 genes, 8.5%	1	gene4319,gene7069,gene10689,gene11828,gene8751,gene8384,gene11652,gene3843,gene11044,gene661,gene6415,gene7831,gene2602,gene5078,gene1751,gene13098,gene7466
biological_process	GO:0006665 sphingolipid metabolic process	2 out of 96 genes, 2.1%	47 out of 7388 genes, 0.6%	1	gene12193,gene1751
cellular_component	GO:0043227 membrane-bounded organelle	51 out of 96 genes, 53.1%	4009 out of 7388 genes, 54.3%	1	gene4319,gene2582,gene13317,gene9160,gene1226,gene7806,gene5730,gene7455,gene4779,gene45,gene3505,gene9944,gene325,gene8751,gene5605,gene4449,gene11597,gene11197,gene12193,gene6123,gene9463,gene4702,gene661,gene8652,gene1860,gene4456,gene6089,gene4665,gene662,gene1104,gene12945,gene12111,gene10435,gene5632,gene222,gene5291,gene2013,gene6236,gene1752,gene11652,gene9012,gene3843,gene7831,gene15376,…
biological_process	GO:0050771 negative regulation of axonogenesis	2 out of 96 genes, 2.1%	17 out of 7388 genes, 0.2%	1	gene2462,gene7069
biological_process	GO:0030808 regulation of nucleotide biosynthetic process	3 out of 96 genes, 3.1%	37 out of 7388 genes, 0.5%	1	gene6415,gene5078,gene11044
biological_process	GO:0042035 regulation of cytokine biosynthetic process	2 out of 96 genes, 2.1%	30 out of 7388 genes, 0.4%	1	gene661,gene7069
biological_process	GO:0034097 response to cytokine	3 out of 96 genes, 3.1%	127 out of 7388 genes, 1.7%	1	gene7069,gene692,gene11652
molecular_function	GO:0001882 nucleoside binding	8 out of 96 genes, 8.3%	818 out of 7388 genes, 11.1%	1	gene2462,gene8526,gene3658,gene7455,gene14224,gene2013,gene5605,gene8950
biological_process	GO:0030816 positive regulation of cAMP metabolic process	3 out of 96 genes, 3.1%	21 out of 7388 genes, 0.3%	1	gene6415,gene5078,gene11044
biological_process	GO:0003007 heart morphogenesis	4 out of 96 genes, 4.2%	93 out of 7388 genes, 1.3%	1	gene7831,gene7069,gene9463,gene8384
biological_process	GO:0002067 glandular epithelial cell differentiation	2 out of 96 genes, 2.1%	13 out of 7388 genes, 0.2%	1	gene7831,gene7069
biological_process	GO:1903035 negative regulation of response to wounding	2 out of 96 genes, 2.1%	65 out of 7388 genes, 0.9%	1	gene692,gene12336
molecular_function	GO:0016853 isomerase activity	2 out of 96 genes, 2.1%	62 out of 7388 genes, 0.8%	1	gene8956,gene985
biological_process	GO:0051302 regulation of cell division	4 out of 96 genes, 4.2%	89 out of 7388 genes, 1.2%	1	gene7831,gene2013,gene7069,gene8384
biological_process	GO:0006351 transcription, DNA-templated	3 out of 96 genes, 3.1%	262 out of 7388 genes, 3.5%	1	gene4319,gene2602,gene8751
molecular_function	GO:0003676 nucleic acid binding	15 out of 96 genes, 15.6%	1305 out of 7388 genes, 17.7%	1	gene4319,gene5655,gene7978,gene222,gene11197,gene7069,gene11652,gene3843,gene11743,gene15376,gene985,gene2602,gene8751,gene1751,gene7466
biological_process	GO:1902679 negative regulation of RNA biosynthetic process	11 out of 96 genes, 11.5%	366 out of 7388 genes, 5.0%	1	gene7069,gene6123,gene3843,gene599,gene15376,gene2602,gene1104,gene1751,gene8384,gene7466,gene13098
biological_process	GO:0043549 regulation of kinase activity	9 out of 96 genes, 9.4%	264 out of 7388 genes, 3.6%	1	gene2582,gene7069,gene692,gene5291,gene661,gene3779,gene9944,gene12336,gene8384
biological_process	GO:0071593 lymphocyte aggregation	3 out of 96 genes, 3.1%	77 out of 7388 genes, 1.0%	1	gene6309,gene7860,gene7466
biological_process	GO:0016477 cell migration	7 out of 96 genes, 7.3%	242 out of 7388 genes, 3.3%	1	gene661,gene13317,gene7069,gene2722,gene2602,gene10689,gene599
biological_process	GO:0045786 negative regulation of cell cycle	4 out of 96 genes, 4.2%	120 out of 7388 genes, 1.6%	1	gene661,gene5632,gene3843,gene12945
biological_process	GO:0040008 regulation of growth	4 out of 96 genes, 4.2%	189 out of 7388 genes, 2.6%	1	gene2462,gene7831,gene7069,gene8384
biological_process	GO:0046434 organophosphate catabolic process	3 out of 96 genes, 3.1%	38 out of 7388 genes, 0.5%	1	gene13317,gene4456,gene7806
biological_process	GO:0061371 determination of heart left/right asymmetry	2 out of 96 genes, 2.1%	19 out of 7388 genes, 0.3%	1	gene7831,gene7069
molecular_function	GO:0051427 hormone receptor binding	2 out of 96 genes, 2.1%	35 out of 7388 genes, 0.5%	1	gene11652,gene3843
molecular_function	GO:0004857 enzyme inhibitor activity	2 out of 96 genes, 2.1%	84 out of 7388 genes, 1.1%	1	gene1860,gene15712
biological_process	GO:0048638 regulation of developmental growth	4 out of 96 genes, 4.2%	109 out of 7388 genes, 1.5%	1	gene2462,gene7831,gene7069,gene8384
biological_process	GO:0051707 response to other organism	3 out of 96 genes, 3.1%	137 out of 7388 genes, 1.9%	1	gene13317,gene7069,gene8950
biological_process	GO:0007369 gastrulation	2 out of 96 genes, 2.1%	64 out of 7388 genes, 0.9%	1	gene7069,gene2602
biological_process	GO:0090092 regulation of transmembrane receptor protein serine/threonine kinase signaling pathway	3 out of 96 genes, 3.1%	78 out of 7388 genes, 1.1%	1	gene661,gene7069,gene8384
biological_process	GO:0043032 positive regulation of macrophage activation	2 out of 96 genes, 2.1%	5 out of 7388 genes, 0.1%	1	gene661,gene7069
biological_process	GO:0040037 negative regulation of fibroblast growth factor receptor signaling pathway	2 out of 96 genes, 2.1%	7 out of 7388 genes, 0.1%	1	gene661,gene7069
biological_process	GO:0045862 positive regulation of proteolysis	4 out of 96 genes, 4.2%	92 out of 7388 genes, 1.2%	1	gene5632,gene692,gene6123,gene8384
biological_process	GO:0008361 regulation of cell size	2 out of 96 genes, 2.1%	53 out of 7388 genes, 0.7%	1	gene2462,gene7069
biological_process	GO:0006468 protein phosphorylation	4 out of 96 genes, 4.2%	367 out of 7388 genes, 5.0%	1	gene2462,gene2013,gene7069,gene7455
cellular_component	GO:0005694 chromosome	2 out of 96 genes, 2.1%	303 out of 7388 genes, 4.1%	1	gene11652,gene3843
biological_process	GO:0006886 intracellular protein transport	5 out of 96 genes, 5.2%	226 out of 7388 genes, 3.1%	1	gene3505,gene6123,gene9944,gene1951,gene11828
biological_process	GO:1903707 negative regulation of hemopoiesis	3 out of 96 genes, 3.1%	43 out of 7388 genes, 0.6%	1	gene7831,gene692,gene12336
biological_process	GO:0010647 positive regulation of cell communication	10 out of 96 genes, 10.4%	497 out of 7388 genes, 6.7%	1	gene6122,gene5632,gene7069,gene5291,gene3843,gene11828,gene661,gene7831,gene1860,gene8384
biological_process	GO:0060993 kidney morphogenesis	2 out of 96 genes, 2.1%	35 out of 7388 genes, 0.5%	1	gene2602,gene10689
molecular_function	GO:0008047 enzyme activator activity	2 out of 96 genes, 2.1%	131 out of 7388 genes, 1.8%	1	gene5291,gene8384
biological_process	GO:0045137 development of primary sexual characteristics	2 out of 96 genes, 2.1%	62 out of 7388 genes, 0.8%	1	gene7069,gene8384
biological_process	GO:0070085 glycosylation	2 out of 96 genes, 2.1%	105 out of 7388 genes, 1.4%	1	gene8652,gene6089
biological_process	GO:0009952 anterior/posterior pattern specification	5 out of 96 genes, 5.2%	78 out of 7388 genes, 1.1%	1	gene4319,gene7831,gene7069,gene2602,gene8384
biological_process	GO:0060041 retina development in camera-type eye	2 out of 96 genes, 2.1%	51 out of 7388 genes, 0.7%	1	gene7831,gene2602
molecular_function	GO:0001228 transcriptional activator activity, RNA polymerase II transcription regulatory region sequence-specific binding	2 out of 96 genes, 2.1%	116 out of 7388 genes, 1.6%	1	gene4319,gene8751
biological_process	GO:0010629 negative regulation of gene expression	12 out of 96 genes, 12.5%	458 out of 7388 genes, 6.2%	1	gene7069,gene6123,gene3843,gene599,gene661,gene15376,gene2602,gene1104,gene1751,gene8384,gene7466,gene13098
biological_process	GO:0019941 modification-dependent protein catabolic process	2 out of 96 genes, 2.1%	151 out of 7388 genes, 2.0%	1	gene1752,gene8526
biological_process	GO:0007050 cell cycle arrest	2 out of 96 genes, 2.1%	27 out of 7388 genes, 0.4%	1	gene661,gene3843
molecular_function	GO:1990837 sequence-specific double-stranded DNA binding	6 out of 96 genes, 6.2%	209 out of 7388 genes, 2.8%	1	gene4319,gene11652,gene3843,gene8751,gene1751,gene7466
biological_process	GO:0043488 regulation of mRNA stability	2 out of 96 genes, 2.1%	28 out of 7388 genes, 0.4%	1	gene10689,gene11044
biological_process	GO:0030097 hemopoiesis	8 out of 96 genes, 8.3%	200 out of 7388 genes, 2.7%	1	gene7831,gene4449,gene6309,gene7069,gene9160,gene8384,gene7860,gene7466
biological_process	GO:0043901 negative regulation of multi-organism process	2 out of 96 genes, 2.1%	42 out of 7388 genes, 0.6%	1	gene11652,gene13098
biological_process	GO:0014020 primary neural tube formation	3 out of 96 genes, 3.1%	45 out of 7388 genes, 0.6%	1	gene7069,gene6123,gene8384
biological_process	GO:2000106 regulation of leukocyte apoptotic process	2 out of 96 genes, 2.1%	30 out of 7388 genes, 0.4%	1	gene7069,gene5291
biological_process	GO:1901565 organonitrogen compound catabolic process	2 out of 96 genes, 2.1%	87 out of 7388 genes, 1.2%	1	gene13317,gene7806
biological_process	GO:0044271 cellular nitrogen compound biosynthetic process	5 out of 96 genes, 5.2%	544 out of 7388 genes, 7.4%	1	gene4319,gene2602,gene5730,gene8751,gene8950
biological_process	GO:0034645 cellular macromolecule biosynthetic process	7 out of 96 genes, 7.3%	625 out of 7388 genes, 8.5%	1	gene4319,gene8652,gene2013,gene45,gene6089,gene2602,gene8751
biological_process	GO:0010563 negative regulation of phosphorus metabolic process	6 out of 96 genes, 6.2%	194 out of 7388 genes, 2.6%	1	gene3779,gene1860,gene692,gene9944,gene8384,gene12336
biological_process	GO:0002684 positive regulation of immune system process	4 out of 96 genes, 4.2%	192 out of 7388 genes, 2.6%	1	gene661,gene13317,gene7069,gene692
biological_process	GO:0050727 regulation of inflammatory response	2 out of 96 genes, 2.1%	81 out of 7388 genes, 1.1%	1	gene7069,gene692
molecular_function	GO:0046872 metal ion binding	17 out of 96 genes, 17.7%	1154 out of 7388 genes, 15.6%	1	gene6122,gene13317,gene554,gene11597,gene4449,gene5655,gene9012,gene6123,gene11743,gene661,gene15376,gene7831,gene4456,gene8306,gene2602,gene7466,gene8950
biological_process	GO:0022402 cell cycle process	4 out of 96 genes, 4.2%	278 out of 7388 genes, 3.8%	1	gene661,gene5632,gene2013,gene3843
biological_process	GO:0060627 regulation of vesicle-mediated transport	3 out of 96 genes, 3.1%	116 out of 7388 genes, 1.6%	1	gene7831,gene7069,gene9944
cellular_component	GO:0044421 extracellular region part	19 out of 96 genes, 19.8%	1291 out of 7388 genes, 17.5%	1	gene6122,gene7069,gene1226,gene10098,gene9944,gene8384,gene6236,gene11597,gene4449,gene9012,gene9463,gene4702,gene661,gene1860,gene2722,gene1774,gene12945,gene12111,gene10435
biological_process	GO:0009116 nucleoside metabolic process	2 out of 96 genes, 2.1%	78 out of 7388 genes, 1.1%	1	gene7806,gene5730
biological_process	GO:0030335 positive regulation of cell migration	2 out of 96 genes, 2.1%	131 out of 7388 genes, 1.8%	1	gene661,gene7069
biological_process	GO:0045321 leukocyte activation	5 out of 96 genes, 5.2%	138 out of 7388 genes, 1.9%	1	gene7831,gene6309,gene2722,gene7860,gene7466
biological_process	GO:0051896 regulation of protein kinase B signaling	2 out of 96 genes, 2.1%	44 out of 7388 genes, 0.6%	1	gene661,gene3843
biological_process	GO:0042108 positive regulation of cytokine biosynthetic process	2 out of 96 genes, 2.1%	19 out of 7388 genes, 0.3%	1	gene661,gene7069
biological_process	GO:0097659 nucleic acid-templated transcription	3 out of 96 genes, 3.1%	262 out of 7388 genes, 3.5%	1	gene4319,gene2602,gene8751
molecular_function	GO:0061134 peptidase regulator activity	3 out of 96 genes, 3.1%	48 out of 7388 genes, 0.6%	1	gene1860,gene15712,gene8384
biological_process	GO:0071345 cellular response to cytokine stimulus	3 out of 96 genes, 3.1%	112 out of 7388 genes, 1.5%	1	gene7069,gene692,gene11652
biological_process	GO:0022610 biological adhesion	10 out of 96 genes, 10.4%	271 out of 7388 genes, 3.7%	1	gene6309,gene15483,gene9012,gene9463,gene554,gene4702,gene661,gene6832,gene7466,gene7860
molecular_function	GO:0042802 identical protein binding	8 out of 96 genes, 8.3%	476 out of 7388 genes, 6.4%	1	gene4467,gene15376,gene11597,gene222,gene11652,gene10689,gene4702,gene12336
biological_process	GO:0035107 appendage morphogenesis	2 out of 96 genes, 2.1%	69 out of 7388 genes, 0.9%	1	gene7069,gene8384
biological_process	GO:0048562 embryonic organ morphogenesis	4 out of 96 genes, 4.2%	103 out of 7388 genes, 1.4%	1	gene7831,gene7069,gene2602,gene7466
molecular_function	GO:0005488 binding	62 out of 96 genes, 64.6%	4203 out of 7388 genes, 56.9%	1	gene6122,gene4319,gene2582,gene13317,gene8526,gene7069,gene692,gene9160,gene7455,gene554,gene1951,gene11828,gene4779,gene9944,gene325,gene8751,gene5605,gene4467,gene5655,gene4449,gene11597,gene11197,gene3658,gene6123,gene9463,gene11743,gene4702,gene599,gene11044,gene661,gene4456,gene1774,gene6089,gene12945,gene12111,gene2462,gene222,gene5291,gene10689,gene2013,gene8384,gene12336,gene1752,gene7978…
biological_process	GO:0030258 lipid modification	2 out of 96 genes, 2.1%	68 out of 7388 genes, 0.9%	1	gene2013,gene12111
biological_process	GO:0007155 cell adhesion	10 out of 96 genes, 10.4%	269 out of 7388 genes, 3.6%	1	gene6309,gene15483,gene9012,gene9463,gene554,gene4702,gene661,gene6832,gene7466,gene7860
biological_process	GO:0009719 response to endogenous stimulus	7 out of 96 genes, 7.3%	360 out of 7388 genes, 4.9%	1	gene7069,gene692,gene5291,gene1774,gene5078,gene9463,gene12945
biological_process	GO:0060173 limb development	3 out of 96 genes, 3.1%	79 out of 7388 genes, 1.1%	1	gene4319,gene7069,gene8384
biological_process	GO:0070848 response to growth factor	3 out of 96 genes, 3.1%	141 out of 7388 genes, 1.9%	1	gene7069,gene9463,gene12945
biological_process	GO:0051347 positive regulation of transferase activity	4 out of 96 genes, 4.2%	197 out of 7388 genes, 2.7%	1	gene661,gene7069,gene5291,gene9944
biological_process	GO:0043170 macromolecule metabolic process	27 out of 96 genes, 28.1%	2177 out of 7388 genes, 29.5%	1	gene6122,gene4319,gene2462,gene5632,gene2582,gene8526,gene7069,gene7455,gene3779,gene2013,gene45,gene3505,gene9944,gene8751,gene12336,gene1752,gene11197,gene3843,gene661,gene8652,gene15376,gene985,gene8306,gene2602,gene6089,gene8826,gene15712
biological_process	GO:1903362 regulation of cellular protein catabolic process	2 out of 96 genes, 2.1%	83 out of 7388 genes, 1.1%	1	gene692,gene6123
biological_process	GO:0006790 sulfur compound metabolic process	3 out of 96 genes, 3.1%	83 out of 7388 genes, 1.1%	1	gene7806,gene5730,gene8950
biological_process	GO:0097696 STAT cascade	2 out of 96 genes, 2.1%	11 out of 7388 genes, 0.1%	1	gene692,gene11652
biological_process	GO:0045893 positive regulation of transcription, DNA-templated	13 out of 96 genes, 13.5%	512 out of 7388 genes, 6.9%	1	gene4319,gene7069,gene11652,gene3843,gene10689,gene11828,gene7831,gene2602,gene8751,gene1751,gene8384,gene7466,gene13098
biological_process	GO:0009894 regulation of catabolic process	6 out of 96 genes, 6.2%	257 out of 7388 genes, 3.5%	1	gene1860,gene7069,gene692,gene6123,gene9944,gene11044
biological_process	GO:0043269 regulation of ion transport	4 out of 96 genes, 4.2%	175 out of 7388 genes, 2.4%	1	gene661,gene4997,gene10689,gene12336
biological_process	GO:0007169 transmembrane receptor protein tyrosine kinase signaling pathway	3 out of 96 genes, 3.1%	130 out of 7388 genes, 1.8%	1	gene2462,gene692,gene9463
biological_process	GO:0009100 glycoprotein metabolic process	2 out of 96 genes, 2.1%	141 out of 7388 genes, 1.9%	1	gene8652,gene6089
biological_process	GO:0051272 positive regulation of cellular component movement	2 out of 96 genes, 2.1%	135 out of 7388 genes, 1.8%	1	gene661,gene7069
biological_process	GO:2000146 negative regulation of cell motility	4 out of 96 genes, 4.2%	75 out of 7388 genes, 1.0%	1	gene661,gene4319,gene8384,gene7860
cellular_component	GO:0031012 extracellular matrix	5 out of 96 genes, 5.2%	172 out of 7388 genes, 2.3%	1	gene661,gene6122,gene1860,gene7069,gene1774
biological_process	GO:0048872 homeostasis of number of cells	3 out of 96 genes, 3.1%	97 out of 7388 genes, 1.3%	1	gene4449,gene13317,gene7466
biological_process	GO:0090407 organophosphate biosynthetic process	3 out of 96 genes, 3.1%	131 out of 7388 genes, 1.8%	1	gene2013,gene45,gene8950
biological_process	GO:0034762 regulation of transmembrane transport	3 out of 96 genes, 3.1%	136 out of 7388 genes, 1.8%	1	gene661,gene4997,gene12336
biological_process	GO:1903506 regulation of nucleic acid-templated transcription	18 out of 96 genes, 18.8%	942 out of 7388 genes, 12.8%	1	gene4319,gene2582,gene7069,gene10689,gene11828,gene8751,gene8384,gene11652,gene3843,gene6123,gene599,gene15376,gene7831,gene2602,gene1104,gene1751,gene13098,gene7466
biological_process	GO:0030856 regulation of epithelial cell differentiation	4 out of 96 genes, 4.2%	48 out of 7388 genes, 0.6%	1	gene6122,gene7831,gene2602,gene10689
biological_process	GO:0043583 ear development	2 out of 96 genes, 2.1%	75 out of 7388 genes, 1.0%	1	gene7831,gene7069
biological_process	GO:0051336 regulation of hydrolase activity	12 out of 96 genes, 12.5%	373 out of 7388 genes, 5.0%	1	gene2462,gene5632,gene7069,gene5291,gene7455,gene661,gene4574,gene1860,gene9944,gene8826,gene15712,gene8384
biological_process	GO:0032269 negative regulation of cellular protein metabolic process	9 out of 96 genes, 9.4%	328 out of 7388 genes, 4.4%	1	gene692,gene599,gene661,gene1860,gene3779,gene9944,gene15712,gene12336,gene8384
biological_process	GO:0050714 positive regulation of protein secretion	2 out of 96 genes, 2.1%	57 out of 7388 genes, 0.8%	1	gene7069,gene3843
biological_process	GO:0048484 enteric nervous system development	2 out of 96 genes, 2.1%	5 out of 7388 genes, 0.1%	1	gene10689,gene599
biological_process	GO:0006140 regulation of nucleotide metabolic process	5 out of 96 genes, 5.2%	61 out of 7388 genes, 0.8%	1	gene661,gene6415,gene7069,gene5078,gene11044
biological_process	GO:0043154 negative regulation of cysteine-type endopeptidase activity involved in apoptotic process	2 out of 96 genes, 2.1%	20 out of 7388 genes, 0.3%	1	gene661,gene8384
biological_process	GO:0007162 negative regulation of cell adhesion	3 out of 96 genes, 3.1%	78 out of 7388 genes, 1.1%	1	gene661,gene692,gene12336
cellular_component	GO:0030016 myofibril	2 out of 96 genes, 2.1%	55 out of 7388 genes, 0.7%	1	gene4702,gene11828
biological_process	GO:0006661 phosphatidylinositol biosynthetic process	2 out of 96 genes, 2.1%	23 out of 7388 genes, 0.3%	1	gene2013,gene45
biological_process	GO:0072273 metanephric nephron morphogenesis	2 out of 96 genes, 2.1%	13 out of 7388 genes, 0.2%	1	gene2602,gene10689
biological_process	GO:0045778 positive regulation of ossification	2 out of 96 genes, 2.1%	40 out of 7388 genes, 0.5%	1	gene7069,gene8384
biological_process	GO:0044267 cellular protein metabolic process	14 out of 96 genes, 14.6%	1235 out of 7388 genes, 16.7%	1	gene2462,gene1752,gene8526,gene7069,gene7455,gene661,gene8652,gene2013,gene3779,gene8306,gene45,gene6089,gene8826,gene12336
biological_process	GO:0043067 regulation of programmed cell death	11 out of 96 genes, 11.5%	421 out of 7388 genes, 5.7%	1	gene6122,gene2462,gene5632,gene7069,gene5291,gene3843,gene10689,gene661,gene7831,gene1860,gene8384
biological_process	GO:0072523 purine-containing compound catabolic process	2 out of 96 genes, 2.1%	11 out of 7388 genes, 0.1%	1	gene13317,gene7806
biological_process	GO:0032729 positive regulation of interferon-gamma production	2 out of 96 genes, 2.1%	13 out of 7388 genes, 0.2%	1	gene13317,gene7069
biological_process	GO:0090189 regulation of branching involved in ureteric bud morphogenesis	2 out of 96 genes, 2.1%	9 out of 7388 genes, 0.1%	1	gene2602,gene10689
cellular_component	GO:0031974 membrane-enclosed lumen	14 out of 96 genes, 14.6%	1391 out of 7388 genes, 18.8%	1	gene1752,gene222,gene11652,gene3843,gene7806,gene7455,gene11241,gene8306,gene9944,gene12945,gene325,gene662,gene8751,gene8950
cellular_component	GO:0005856 cytoskeleton	7 out of 96 genes, 7.3%	610 out of 7388 genes, 8.3%	1	gene4467,gene13317,gene9160,gene7455,gene4702,gene12124,gene11828
biological_process	GO:1902578 single-organism localization	18 out of 96 genes, 18.8%	1173 out of 7388 genes, 15.9%	1	gene5291,gene1226,gene11828,gene2013,gene4779,gene3505,gene4997,gene9944,gene8751,gene6236,gene4449,gene6123,gene11044,gene661,gene4456,gene5078,gene8826,gene10435
biological_process	GO:0032147 activation of protein kinase activity	2 out of 96 genes, 2.1%	86 out of 7388 genes, 1.2%	1	gene661,gene7069
biological_process	GO:0048667 cell morphogenesis involved in neuron differentiation	5 out of 96 genes, 5.2%	119 out of 7388 genes, 1.6%	1	gene2462,gene7069,gene2602,gene9463,gene4702
cellular_component	GO:0044431 Golgi apparatus part	3 out of 96 genes, 3.1%	183 out of 7388 genes, 2.5%	1	gene8652,gene6089,gene9944
cellular_component	GO:0005768 endosome	6 out of 96 genes, 6.2%	235 out of 7388 genes, 3.2%	1	gene2013,gene5291,gene9160,gene9944,gene6236,gene10435
biological_process	GO:0051338 regulation of transferase activity	9 out of 96 genes, 9.4%	300 out of 7388 genes, 4.1%	1	gene2582,gene7069,gene692,gene5291,gene661,gene3779,gene9944,gene12336,gene8384
biological_process	GO:0051171 regulation of nitrogen compound metabolic process	23 out of 96 genes, 24.0%	1192 out of 7388 genes, 16.1%	1	gene4319,gene2582,gene7069,gene10689,gene11828,gene9944,gene8751,gene8384,gene11652,gene3843,gene6123,gene11044,gene599,gene661,gene7831,gene15376,gene6415,gene2602,gene5078,gene1104,gene1751,gene7466,gene13098
biological_process	GO:0007548 sex differentiation	3 out of 96 genes, 3.1%	83 out of 7388 genes, 1.1%	1	gene7069,gene2602,gene8384
biological_process	GO:0090190 positive regulation of branching involved in ureteric bud morphogenesis	2 out of 96 genes, 2.1%	8 out of 7388 genes, 0.1%	1	gene2602,gene10689
biological_process	GO:0001843 neural tube closure	3 out of 96 genes, 3.1%	43 out of 7388 genes, 0.6%	1	gene7069,gene6123,gene8384
molecular_function	GO:0005215 transporter activity	2 out of 96 genes, 2.1%	562 out of 7388 genes, 7.6%	1	gene4449,gene4997
biological_process	GO:0072009 nephron epithelium development	3 out of 96 genes, 3.1%	43 out of 7388 genes, 0.6%	1	gene7831,gene2602,gene10689
biological_process	GO:0051254 positive regulation of RNA metabolic process	13 out of 96 genes, 13.5%	530 out of 7388 genes, 7.2%	1	gene4319,gene7069,gene11652,gene3843,gene10689,gene11828,gene7831,gene2602,gene8751,gene1751,gene8384,gene7466,gene13098
biological_process	GO:0043547 positive regulation of GTPase activity	4 out of 96 genes, 4.2%	162 out of 7388 genes, 2.2%	1	gene4574,gene7069,gene5291,gene8826
biological_process	GO:0034654 nucleobase-containing compound biosynthetic process	4 out of 96 genes, 4.2%	361 out of 7388 genes, 4.9%	1	gene4319,gene2602,gene5730,gene8751
biological_process	GO:0032675 regulation of interleukin-6 production	2 out of 96 genes, 2.1%	36 out of 7388 genes, 0.5%	1	gene7069,gene692
molecular_function	GO:0070851 growth factor receptor binding	2 out of 96 genes, 2.1%	41 out of 7388 genes, 0.6%	1	gene692,gene9463
biological_process	GO:2000736 regulation of stem cell differentiation	3 out of 96 genes, 3.1%	56 out of 7388 genes, 0.8%	1	gene6123,gene3843,gene8384
biological_process	GO:0023061 signal release	2 out of 96 genes, 2.1%	40 out of 7388 genes, 0.5%	1	gene5078,gene11044
biological_process	GO:0071496 cellular response to external stimulus	2 out of 96 genes, 2.1%	75 out of 7388 genes, 1.0%	1	gene2013,gene8384
biological_process	GO:0050732 negative regulation of peptidyl-tyrosine phosphorylation	2 out of 96 genes, 2.1%	21 out of 7388 genes, 0.3%	1	gene692,gene8384
biological_process	GO:0030155 regulation of cell adhesion	7 out of 96 genes, 7.3%	205 out of 7388 genes, 2.8%	1	gene661,gene2462,gene7831,gene7069,gene692,gene7455,gene12336
molecular_function	GO:0097367 carbohydrate derivative binding	13 out of 96 genes, 13.5%	927 out of 7388 genes, 12.5%	1	gene2462,gene13317,gene8526,gene5291,gene3658,gene7455,gene4702,gene661,gene14224,gene2013,gene12111,gene8950,gene5605
biological_process	GO:0006641 triglyceride metabolic process	2 out of 96 genes, 2.1%	21 out of 7388 genes, 0.3%	1	gene3505,gene8950
biological_process	GO:0043406 positive regulation of MAP kinase activity	2 out of 96 genes, 2.1%	64 out of 7388 genes, 0.9%	1	gene661,gene7069
biological_process	GO:1904951 positive regulation of establishment of protein localization	4 out of 96 genes, 4.2%	167 out of 7388 genes, 2.3%	1	gene7069,gene3843,gene9944,gene8384
biological_process	GO:0006928 movement of cell or subcellular component	9 out of 96 genes, 9.4%	376 out of 7388 genes, 5.1%	1	gene2462,gene13317,gene7069,gene10689,gene9463,gene599,gene661,gene2722,gene2602
biological_process	GO:0044242 cellular lipid catabolic process	2 out of 96 genes, 2.1%	51 out of 7388 genes, 0.7%	1	gene4456,gene8950
biological_process	GO:0072073 kidney epithelium development	4 out of 96 genes, 4.2%	56 out of 7388 genes, 0.8%	1	gene2462,gene7831,gene2602,gene10689
biological_process	GO:0012501 programmed cell death	4 out of 96 genes, 4.2%	210 out of 7388 genes, 2.8%	1	gene661,gene2462,gene5632,gene8384
biological_process	GO:0031328 positive regulation of cellular biosynthetic process	17 out of 96 genes, 17.7%	617 out of 7388 genes, 8.4%	1	gene4319,gene7069,gene10689,gene11828,gene8751,gene8384,gene11652,gene3843,gene11044,gene661,gene6415,gene7831,gene2602,gene5078,gene1751,gene13098,gene7466
biological_process	GO:0051179 localization	27 out of 96 genes, 28.1%	1653 out of 7388 genes, 22.4%	1	gene13317,gene7069,gene5291,gene9160,gene1226,gene10689,gene1951,gene11828,gene2013,gene4779,gene3505,gene4997,gene9944,gene8751,gene6236,gene4449,gene6123,gene4702,gene599,gene11044,gene661,gene2722,gene4456,gene5078,gene2602,gene8826,gene10435
biological_process	GO:1903052 positive regulation of proteolysis involved in cellular protein catabolic process	2 out of 96 genes, 2.1%	31 out of 7388 genes, 0.4%	1	gene692,gene6123
biological_process	GO:1903555 regulation of tumor necrosis factor superfamily cytokine production	2 out of 96 genes, 2.1%	28 out of 7388 genes, 0.4%	1	gene661,gene7860
biological_process	GO:1901568 fatty acid derivative metabolic process	2 out of 96 genes, 2.1%	15 out of 7388 genes, 0.2%	1	gene4456,gene12945
biological_process	GO:0048521 negative regulation of behavior	3 out of 96 genes, 3.1%	16 out of 7388 genes, 0.2%	1	gene661,gene7069,gene7860
biological_process	GO:0034103 regulation of tissue remodeling	2 out of 96 genes, 2.1%	21 out of 7388 genes, 0.3%	1	gene5078,gene12336
molecular_function	GO:0004871 signal transducer activity	11 out of 96 genes, 11.5%	574 out of 7388 genes, 7.8%	1	gene2462,gene11652,gene599,gene6415,gene4779,gene15562,gene5078,gene12945,gene4402,gene8384,gene7860
biological_process	GO:2001238 positive regulation of extrinsic apoptotic signaling pathway	3 out of 96 genes, 3.1%	23 out of 7388 genes, 0.3%	1	gene661,gene5632,gene1860
biological_process	GO:0035567 non-canonical Wnt signaling pathway	2 out of 96 genes, 2.1%	15 out of 7388 genes, 0.2%	1	gene7069,gene8384
molecular_function	GO:0000978 RNA polymerase II core promoter proximal region sequence-specific DNA binding	4 out of 96 genes, 4.2%	119 out of 7388 genes, 1.6%	1	gene4319,gene11652,gene3843,gene8751
biological_process	GO:0022607 cellular component assembly	5 out of 96 genes, 5.2%	520 out of 7388 genes, 7.0%	1	gene2013,gene11197,gene5291,gene325,gene4702
biological_process	GO:0097529 myeloid leukocyte migration	3 out of 96 genes, 3.1%	23 out of 7388 genes, 0.3%	1	gene13317,gene2722,gene599
molecular_function	GO:0032550 purine ribonucleoside binding	8 out of 96 genes, 8.3%	815 out of 7388 genes, 11.0%	1	gene2462,gene8526,gene3658,gene7455,gene14224,gene2013,gene5605,gene8950
biological_process	GO:0030814 regulation of cAMP metabolic process	3 out of 96 genes, 3.1%	33 out of 7388 genes, 0.4%	1	gene6415,gene5078,gene11044
biological_process	GO:0002062 chondrocyte differentiation	2 out of 96 genes, 2.1%	28 out of 7388 genes, 0.4%	1	gene8751,gene8384
biological_process	GO:0046328 regulation of JNK cascade	2 out of 96 genes, 2.1%	50 out of 7388 genes, 0.7%	1	gene7069,gene8384
biological_process	GO:0002040 sprouting angiogenesis	2 out of 96 genes, 2.1%	19 out of 7388 genes, 0.3%	1	gene661,gene7831
biological_process	GO:0010468 regulation of gene expression	21 out of 96 genes, 21.9%	1171 out of 7388 genes, 15.9%	1	gene4319,gene2582,gene7069,gene10689,gene11828,gene8751,gene8384,gene11652,gene3843,gene6123,gene11044,gene599,gene661,gene7831,gene15376,gene2722,gene2602,gene1104,gene1751,gene7466,gene13098
biological_process	GO:0030178 negative regulation of Wnt signaling pathway	4 out of 96 genes, 4.2%	57 out of 7388 genes, 0.8%	1	gene7069,gene6123,gene3843,gene8384
biological_process	GO:0051091 positive regulation of sequence-specific DNA binding transcription factor activity	3 out of 96 genes, 3.1%	66 out of 7388 genes, 0.9%	1	gene7069,gene13098,gene11828
molecular_function	GO:0001653 peptide receptor activity	4 out of 96 genes, 4.2%	73 out of 7388 genes, 1.0%	1	gene6415,gene4779,gene5078,gene599
biological_process	GO:0009154 purine ribonucleotide catabolic process	2 out of 96 genes, 2.1%	6 out of 7388 genes, 0.1%	1	gene13317,gene7806
molecular_function	GO:0016491 oxidoreductase activity	4 out of 96 genes, 4.2%	319 out of 7388 genes, 4.3%	1	gene11241,gene12945,gene12111,gene6236
cellular_component	GO:0043231 intracellular membrane-bounded organelle	45 out of 96 genes, 46.9%	3484 out of 7388 genes, 47.2%	1	gene4319,gene2582,gene13317,gene9160,gene7806,gene5730,gene7455,gene4779,gene45,gene3505,gene9944,gene325,gene8751,gene5605,gene11197,gene12193,gene6123,gene661,gene8652,gene1860,gene4456,gene6089,gene4665,gene662,gene1104,gene12945,gene12111,gene10435,gene5632,gene222,gene5291,gene2013,gene6236,gene1752,gene11652,gene9012,gene3843,gene15376,gene11241,gene1134,gene8306,gene2602,gene1751,gene8950,…
biological_process	GO:0030308 negative regulation of cell growth	3 out of 96 genes, 3.1%	49 out of 7388 genes, 0.7%	1	gene2462,gene7069,gene8384
biological_process	GO:0050865 regulation of cell activation	4 out of 96 genes, 4.2%	136 out of 7388 genes, 1.8%	1	gene661,gene7069,gene692,gene12336
biological_process	GO:0030030 cell projection organization	8 out of 96 genes, 8.3%	296 out of 7388 genes, 4.0%	1	gene2462,gene7069,gene5291,gene9160,gene2602,gene10689,gene9463,gene4702
biological_process	GO:1903532 positive regulation of secretion by cell	2 out of 96 genes, 2.1%	85 out of 7388 genes, 1.2%	1	gene7069,gene3843
biological_process	GO:0002065 columnar/cuboidal epithelial cell differentiation	3 out of 96 genes, 3.1%	47 out of 7388 genes, 0.6%	1	gene7831,gene7069,gene599
biological_process	GO:0051148 negative regulation of muscle cell differentiation	2 out of 96 genes, 2.1%	22 out of 7388 genes, 0.3%	1	gene7831,gene6123
biological_process	GO:0040011 locomotion	9 out of 96 genes, 9.4%	337 out of 7388 genes, 4.6%	1	gene2462,gene13317,gene7069,gene10689,gene9463,gene599,gene661,gene2722,gene2602
cellular_component	GO:0031985 Golgi cisterna	2 out of 96 genes, 2.1%	18 out of 7388 genes, 0.2%	1	gene8652,gene9944
biological_process	GO:0015833 peptide transport	2 out of 96 genes, 2.1%	27 out of 7388 genes, 0.4%	1	gene5078,gene11044
biological_process	GO:0001501 skeletal system development	6 out of 96 genes, 6.2%	172 out of 7388 genes, 2.3%	1	gene7069,gene1774,gene2602,gene8751,gene8384,gene7466
molecular_function	GO:0099600 transmembrane receptor activity	9 out of 96 genes, 9.4%	449 out of 7388 genes, 6.1%	1	gene2462,gene599,gene6415,gene4779,gene15562,gene5078,gene12945,gene4402,gene7860
biological_process	GO:0043903 regulation of symbiosis, encompassing mutualism through parasitism	2 out of 96 genes, 2.1%	51 out of 7388 genes, 0.7%	1	gene11652,gene13098
biological_process	GO:0048660 regulation of smooth muscle cell proliferation	2 out of 96 genes, 2.1%	31 out of 7388 genes, 0.4%	1	gene661,gene3843
molecular_function	GO:0016787 hydrolase activity	13 out of 96 genes, 13.5%	988 out of 7388 genes, 13.4%	1	gene6122,gene8651,gene11597,gene13317,gene12193,gene13577,gene13622,gene11743,gene3779,gene4456,gene5605,gene10435,gene12336
biological_process	GO:0044087 regulation of cellular component biogenesis	5 out of 96 genes, 5.2%	285 out of 7388 genes, 3.9%	1	gene2462,gene7069,gene5291,gene9944,gene9463
biological_process	GO:0043207 response to external biotic stimulus	3 out of 96 genes, 3.1%	137 out of 7388 genes, 1.9%	1	gene13317,gene7069,gene8950
biological_process	GO:0072088 nephron epithelium morphogenesis	2 out of 96 genes, 2.1%	30 out of 7388 genes, 0.4%	1	gene2602,gene10689
cellular_component	GO:1902494 catalytic complex	4 out of 96 genes, 4.2%	403 out of 7388 genes, 5.5%	1	gene1752,gene2013,gene8306,gene3505
cellular_component	GO:0044464 cell part	62 out of 96 genes, 64.6%	5216 out of 7388 genes, 70.6%	1	gene4319,gene2582,gene13317,gene7069,gene692,gene9160,gene1226,gene7806,gene5730,gene7455,gene554,gene1951,gene11828,gene4779,gene45,gene3505,gene9944,gene325,gene8751,gene5605,gene4467,gene6309,gene11197,gene12193,gene6123,gene9463,gene4702,gene661,gene8652,gene6415,gene1860,gene4456,gene6089,gene4665,gene662,gene1104,gene12945,gene12111,gene10435,gene2462,gene5632,gene222,gene5291,gene12124,gen…
biological_process	GO:0071216 cellular response to biotic stimulus	2 out of 96 genes, 2.1%	47 out of 7388 genes, 0.6%	1	gene13317,gene7069
cellular_component	GO:0098805 whole membrane	5 out of 96 genes, 5.2%	533 out of 7388 genes, 7.2%	1	gene7831,gene5291,gene4779,gene9160,gene12945
molecular_function	GO:0043169 cation binding	19 out of 96 genes, 19.8%	1186 out of 7388 genes, 16.1%	1	gene6122,gene13317,gene554,gene4779,gene11597,gene4449,gene5655,gene9012,gene13577,gene6123,gene11743,gene661,gene15376,gene7831,gene8306,gene4456,gene2602,gene8950,gene7466
biological_process	GO:0019827 stem cell population maintenance	2 out of 96 genes, 2.1%	50 out of 7388 genes, 0.7%	1	gene7831,gene15376
biological_process	GO:0021692 cerebellar Purkinje cell layer morphogenesis	2 out of 96 genes, 2.1%	6 out of 7388 genes, 0.1%	1	gene7831,gene2602
biological_process	GO:0007041 lysosomal transport	2 out of 96 genes, 2.1%	33 out of 7388 genes, 0.4%	1	gene9944,gene8826
biological_process	GO:0003156 regulation of organ formation	2 out of 96 genes, 2.1%	18 out of 7388 genes, 0.2%	1	gene7069,gene10689
biological_process	GO:0032388 positive regulation of intracellular transport	3 out of 96 genes, 3.1%	125 out of 7388 genes, 1.7%	1	gene3843,gene9944,gene8384
molecular_function	GO:0043167 ion binding	31 out of 96 genes, 32.3%	2113 out of 7388 genes, 28.6%	1	gene6122,gene2462,gene13317,gene8526,gene5291,gene9160,gene7455,gene554,gene2013,gene4779,gene5605,gene5655,gene11597,gene4449,gene3658,gene9012,gene6123,gene13577,gene11743,gene661,gene7831,gene11241,gene15376,gene14224,gene8306,gene4456,gene2602,gene12945,gene12111,gene8950,gene7466
cellular_component	GO:0012505 endomembrane system	19 out of 96 genes, 19.8%	1121 out of 7388 genes, 15.2%	1	gene5632,gene13317,gene5291,gene9160,gene2013,gene4779,gene3505,gene45,gene9944,gene325,gene8751,gene6236,gene12193,gene6123,gene661,gene8652,gene4456,gene6089,gene10435
biological_process	GO:0048593 camera-type eye morphogenesis	3 out of 96 genes, 3.1%	49 out of 7388 genes, 0.7%	1	gene7831,gene2602,gene7466
biological_process	GO:0050792 regulation of viral process	2 out of 96 genes, 2.1%	44 out of 7388 genes, 0.6%	1	gene11652,gene13098
biological_process	GO:0006357 regulation of transcription from RNA polymerase II promoter	13 out of 96 genes, 13.5%	595 out of 7388 genes, 8.1%	1	gene4319,gene7069,gene11652,gene3843,gene10689,gene599,gene11828,gene7831,gene15376,gene8751,gene1751,gene8384,gene7466
cellular_component	GO:1990234 transferase complex	4 out of 96 genes, 4.2%	287 out of 7388 genes, 3.9%	1	gene1752,gene2013,gene8306,gene3505
biological_process	GO:0072087 renal vesicle development	2 out of 96 genes, 2.1%	10 out of 7388 genes, 0.1%	1	gene2602,gene10689
biological_process	GO:0006631 fatty acid metabolic process	3 out of 96 genes, 3.1%	85 out of 7388 genes, 1.2%	1	gene7806,gene12945,gene12111
cellular_component	GO:0015629 actin cytoskeleton	2 out of 96 genes, 2.1%	157 out of 7388 genes, 2.1%	1	gene4702,gene11828
biological_process	GO:0045860 positive regulation of protein kinase activity	3 out of 96 genes, 3.1%	154 out of 7388 genes, 2.1%	1	gene661,gene7069,gene5291
biological_process	GO:0048518 positive regulation of biological process	32 out of 96 genes, 33.3%	1799 out of 7388 genes, 24.4%	1	gene6122,gene4319,gene2462,gene5632,gene13317,gene7069,gene692,gene5291,gene10689,gene7806,gene11828,gene4574,gene9944,gene8751,gene8384,gene11652,gene6123,gene3843,gene9463,gene11044,gene661,gene7831,gene6415,gene1860,gene2722,gene2602,gene5078,gene8826,gene1751,gene7466,gene13098,gene10435
biological_process	GO:0016311 dephosphorylation	3 out of 96 genes, 3.1%	120 out of 7388 genes, 1.6%	1	gene3779,gene12193,gene12336
biological_process	GO:1900542 regulation of purine nucleotide metabolic process	5 out of 96 genes, 5.2%	60 out of 7388 genes, 0.8%	1	gene661,gene6415,gene7069,gene5078,gene11044
biological_process	GO:0050818 regulation of coagulation	2 out of 96 genes, 2.1%	34 out of 7388 genes, 0.5%	1	gene661,gene12336
cellular_component	GO:0005634 nucleus	30 out of 96 genes, 31.2%	2162 out of 7388 genes, 29.3%	1	gene4319,gene5632,gene2582,gene222,gene9160,gene5730,gene7455,gene9944,gene325,gene8751,gene5605,gene1752,gene11197,gene11652,gene9012,gene6123,gene3843,gene15376,gene1134,gene11241,gene1860,gene8306,gene2602,gene4665,gene662,gene12945,gene1104,gene1751,gene8950,gene7466
biological_process	GO:2000177 regulation of neural precursor cell proliferation	2 out of 96 genes, 2.1%	33 out of 7388 genes, 0.4%	1	gene7069,gene2602
biological_process	GO:0070727 cellular macromolecule localization	11 out of 96 genes, 11.5%	402 out of 7388 genes, 5.4%	1	gene7069,gene5291,gene9160,gene6123,gene1226,gene4702,gene1951,gene11828,gene2013,gene3505,gene9944
molecular_function	GO:0035257 nuclear hormone receptor binding	2 out of 96 genes, 2.1%	32 out of 7388 genes, 0.4%	1	gene11652,gene3843
biological_process	GO:0031016 pancreas development	2 out of 96 genes, 2.1%	20 out of 7388 genes, 0.3%	1	gene7831,gene7069
biological_process	GO:0009967 positive regulation of signal transduction	10 out of 96 genes, 10.4%	442 out of 7388 genes, 6.0%	1	gene6122,gene5632,gene7069,gene5291,gene3843,gene11828,gene661,gene7831,gene1860,gene8384
biological_process	GO:0009948 anterior/posterior axis specification	2 out of 96 genes, 2.1%	13 out of 7388 genes, 0.2%	1	gene7069,gene2602
biological_process	GO:0065007 biological regulation	55 out of 96 genes, 57.3%	3719 out of 7388 genes, 50.3%	1	gene6122,gene4319,gene2582,gene13317,gene7069,gene692,gene7806,gene7455,gene11828,gene3779,gene4779,gene9944,gene8751,gene7860,gene4449,gene6309,gene6123,gene9463,gene4702,gene599,gene11044,gene661,gene6415,gene1860,gene4456,gene1774,gene1104,gene12945,gene10435,gene2462,gene5632,gene5291,gene10689,gene10098,gene4574,gene2013,gene4997,gene8384,gene12336,gene11652,gene3843,gene7831,gene15376,gene1…
biological_process	GO:0010941 regulation of cell death	12 out of 96 genes, 12.5%	454 out of 7388 genes, 6.1%	1	gene6122,gene2462,gene5632,gene7069,gene5291,gene3843,gene10689,gene661,gene7831,gene1860,gene9944,gene8384
biological_process	GO:0061333 renal tubule morphogenesis	2 out of 96 genes, 2.1%	32 out of 7388 genes, 0.4%	1	gene2602,gene10689
cellular_component	GO:0031988 membrane-bounded vesicle	5 out of 96 genes, 5.2%	219 out of 7388 genes, 3.0%	1	gene661,gene2013,gene13317,gene5291,gene4779
biological_process	GO:0035148 tube formation	4 out of 96 genes, 4.2%	63 out of 7388 genes, 0.9%	1	gene7069,gene6123,gene10689,gene8384
biological_process	GO:0030323 respiratory tube development	2 out of 96 genes, 2.1%	69 out of 7388 genes, 0.9%	1	gene7069,gene7466
biological_process	GO:0009891 positive regulation of biosynthetic process	17 out of 96 genes, 17.7%	625 out of 7388 genes, 8.5%	1	gene4319,gene7069,gene10689,gene11828,gene8751,gene8384,gene11652,gene3843,gene11044,gene661,gene6415,gene7831,gene2602,gene5078,gene1751,gene13098,gene7466
molecular_function	GO:0004672 protein kinase activity	3 out of 96 genes, 3.1%	306 out of 7388 genes, 4.1%	1	gene2462,gene2013,gene7455
biological_process	GO:0031347 regulation of defense response	2 out of 96 genes, 2.1%	140 out of 7388 genes, 1.9%	1	gene7069,gene692
biological_process	GO:0045927 positive regulation of growth	2 out of 96 genes, 2.1%	82 out of 7388 genes, 1.1%	1	gene7831,gene8384
biological_process	GO:0008610 lipid biosynthetic process	3 out of 96 genes, 3.1%	148 out of 7388 genes, 2.0%	1	gene2013,gene45,gene7806
biological_process	GO:0048145 regulation of fibroblast proliferation	2 out of 96 genes, 2.1%	23 out of 7388 genes, 0.3%	1	gene7069,gene2722
biological_process	GO:0065003 macromolecular complex assembly	2 out of 96 genes, 2.1%	352 out of 7388 genes, 4.8%	1	gene11197,gene325
biological_process	GO:0044093 positive regulation of molecular function	13 out of 96 genes, 13.5%	532 out of 7388 genes, 7.2%	1	gene5632,gene7069,gene5291,gene3843,gene10689,gene11828,gene11044,gene661,gene4574,gene9944,gene8826,gene8384,gene13098
biological_process	GO:0044706 multi-multicellular organism process	2 out of 96 genes, 2.1%	36 out of 7388 genes, 0.5%	1	gene12945,gene7466
biological_process	GO:1904018 positive regulation of vasculature development	4 out of 96 genes, 4.2%	42 out of 7388 genes, 0.6%	1	gene661,gene7831,gene7069,gene8384
biological_process	GO:0033138 positive regulation of peptidyl-serine phosphorylation	2 out of 96 genes, 2.1%	28 out of 7388 genes, 0.4%	1	gene7069,gene8384
biological_process	GO:0007422 peripheral nervous system development	2 out of 96 genes, 2.1%	18 out of 7388 genes, 0.2%	1	gene10689,gene599
biological_process	GO:0051716 cellular response to stimulus	29 out of 96 genes, 30.2%	1849 out of 7388 genes, 25.0%	1	gene2462,gene5632,gene13317,gene7069,gene692,gene5291,gene2013,gene4779,gene3505,gene8751,gene8384,gene7860,gene6309,gene11652,gene3843,gene9463,gene599,gene11044,gene7831,gene6415,gene1860,gene1774,gene2722,gene4456,gene15562,gene5078,gene12945,gene4402,gene8950
molecular_function	GO:0030551 cyclic nucleotide binding	2 out of 96 genes, 2.1%	11 out of 7388 genes, 0.1%	1	gene13317,gene5291
biological_process	GO:0010950 positive regulation of endopeptidase activity	2 out of 96 genes, 2.1%	37 out of 7388 genes, 0.5%	1	gene5632,gene8384
biological_process	GO:0048699 generation of neurons	13 out of 96 genes, 13.5%	412 out of 7388 genes, 5.6%	1	gene2462,gene7069,gene5291,gene10689,gene9463,gene4702,gene599,gene10098,gene7831,gene15376,gene2602,gene9944,gene8384
biological_process	GO:0001763 morphogenesis of a branching structure	5 out of 96 genes, 5.2%	72 out of 7388 genes, 1.0%	1	gene2462,gene7069,gene2602,gene10689,gene8384
biological_process	GO:0035239 tube morphogenesis	7 out of 96 genes, 7.3%	138 out of 7388 genes, 1.9%	1	gene2462,gene7831,gene7069,gene6123,gene2602,gene10689,gene8384
biological_process	GO:0044763 single-organism cellular process	55 out of 96 genes, 57.3%	3861 out of 7388 genes, 52.3%	1	gene6122,gene4319,gene13317,gene7069,gene692,gene9160,gene1226,gene7806,gene5730,gene4779,gene45,gene3505,gene9944,gene8751,gene7860,gene4449,gene6309,gene12193,gene9463,gene4702,gene599,gene11044,gene661,gene8652,gene6415,gene4456,gene1774,gene6089,gene12945,gene12111,gene10435,gene2462,gene5632,gene5291,gene10689,gene10098,gene2013,gene4997,gene8384,gene6236,gene11652,gene9012,gene3843,gene7831…
cellular_component	GO:0005730 nucleolus	5 out of 96 genes, 5.2%	320 out of 7388 genes, 4.3%	1	gene1752,gene11652,gene662,gene7455,gene8950
biological_process	GO:0019932 second-messenger-mediated signaling	2 out of 96 genes, 2.1%	38 out of 7388 genes, 0.5%	1	gene5291,gene4779
biological_process	GO:0043086 negative regulation of catalytic activity	8 out of 96 genes, 8.3%	202 out of 7388 genes, 2.7%	1	gene692,gene661,gene1860,gene3779,gene15712,gene9944,gene12336,gene8384
biological_process	GO:0006935 chemotaxis	7 out of 96 genes, 7.3%	133 out of 7388 genes, 1.8%	1	gene2462,gene13317,gene7069,gene2722,gene2602,gene9463,gene599
cellular_component	GO:0005886 plasma membrane	16 out of 96 genes, 16.7%	1235 out of 7388 genes, 16.7%	1	gene2462,gene15483,gene5291,gene9012,gene1226,gene9463,gene554,gene4702,gene11828,gene661,gene7831,gene6415,gene4779,gene5078,gene12945,gene6236
biological_process	GO:0050776 regulation of immune response	3 out of 96 genes, 3.1%	171 out of 7388 genes, 2.3%	1	gene13317,gene7069,gene692
biological_process	GO:0035050 embryonic heart tube development	2 out of 96 genes, 2.1%	26 out of 7388 genes, 0.4%	1	gene7831,gene7069
biological_process	GO:0030163 protein catabolic process	4 out of 96 genes, 4.2%	198 out of 7388 genes, 2.7%	1	gene1752,gene8526,gene3505,gene8826
biological_process	GO:0048583 regulation of response to stimulus	22 out of 96 genes, 22.9%	1140 out of 7388 genes, 15.4%	1	gene6122,gene2462,gene5632,gene13317,gene7069,gene692,gene5291,gene10689,gene7455,gene11828,gene3779,gene4779,gene9944,gene8384,gene7860,gene12336,gene11652,gene3843,gene6123,gene661,gene7831,gene1860
biological_process	GO:1901698 response to nitrogen compound	4 out of 96 genes, 4.2%	174 out of 7388 genes, 2.4%	1	gene5291,gene1774,gene5078,gene8950
biological_process	GO:0006913 nucleocytoplasmic transport	2 out of 96 genes, 2.1%	80 out of 7388 genes, 1.1%	1	gene6123,gene11828
biological_process	GO:0051223 regulation of protein transport	4 out of 96 genes, 4.2%	242 out of 7388 genes, 3.3%	1	gene7069,gene3843,gene9944,gene8384
molecular_function	GO:0005509 calcium ion binding	5 out of 96 genes, 5.2%	248 out of 7388 genes, 3.4%	1	gene661,gene7831,gene4456,gene9012,gene554
biological_process	GO:0048255 mRNA stabilization	2 out of 96 genes, 2.1%	11 out of 7388 genes, 0.1%	1	gene10689,gene11044
cellular_component	GO:0016324 apical plasma membrane	3 out of 96 genes, 3.1%	74 out of 7388 genes, 1.0%	1	gene7831,gene5291,gene4779
biological_process	GO:0043407 negative regulation of MAP kinase activity	3 out of 96 genes, 3.1%	27 out of 7388 genes, 0.4%	1	gene3779,gene9944,gene8384
biological_process	GO:0001819 positive regulation of cytokine production	3 out of 96 genes, 3.1%	102 out of 7388 genes, 1.4%	1	gene661,gene13317,gene7069
molecular_function	GO:0019901 protein kinase binding	3 out of 96 genes, 3.1%	185 out of 7388 genes, 2.5%	1	gene2582,gene692,gene3843
cellular_component	GO:0044424 intracellular part	53 out of 96 genes, 55.2%	4463 out of 7388 genes, 60.4%	1	gene4319,gene2582,gene13317,gene9160,gene1226,gene7806,gene5730,gene7455,gene11828,gene4779,gene45,gene3505,gene9944,gene325,gene8751,gene5605,gene4467,gene6309,gene11197,gene12193,gene6123,gene4702,gene661,gene8652,gene1860,gene4456,gene6089,gene4665,gene662,gene1104,gene12945,gene12111,gene10435,gene5632,gene222,gene5291,gene12124,gene2013,gene6236,gene1752,gene15483,gene11652,gene9012,gene3843…
biological_process	GO:0003018 vascular process in circulatory system	2 out of 96 genes, 2.1%	44 out of 7388 genes, 0.6%	1	gene8950,gene599
cellular_component	GO:0005911 cell-cell junction	4 out of 96 genes, 4.2%	143 out of 7388 genes, 1.9%	1	gene5291,gene9012,gene9463,gene4702
biological_process	GO:0048519 negative regulation of biological process	30 out of 96 genes, 31.2%	1505 out of 7388 genes, 20.4%	1	gene6122,gene4319,gene2462,gene5632,gene7069,gene692,gene5291,gene10689,gene3779,gene9944,gene8384,gene7860,gene12336,gene11652,gene6123,gene3843,gene599,gene661,gene7831,gene15376,gene1860,gene1774,gene2722,gene2602,gene15712,gene12945,gene1104,gene1751,gene7466,gene13098
molecular_function	GO:0098772 molecular function regulator	6 out of 96 genes, 6.2%	365 out of 7388 genes, 4.9%	1	gene4574,gene1860,gene5291,gene8826,gene15712,gene8384
biological_process	GO:0060688 regulation of morphogenesis of a branching structure	3 out of 96 genes, 3.1%	25 out of 7388 genes, 0.3%	1	gene7069,gene2602,gene10689
molecular_function	GO:0016614 oxidoreductase activity, acting on CH-OH group of donors	2 out of 96 genes, 2.1%	54 out of 7388 genes, 0.7%	1	gene12945,gene12111
biological_process	GO:0030098 lymphocyte differentiation	3 out of 96 genes, 3.1%	84 out of 7388 genes, 1.1%	1	gene7831,gene7860,gene7466
biological_process	GO:0097530 granulocyte migration	2 out of 96 genes, 2.1%	14 out of 7388 genes, 0.2%	1	gene13317,gene2722
biological_process	GO:0050867 positive regulation of cell activation	3 out of 96 genes, 3.1%	74 out of 7388 genes, 1.0%	1	gene661,gene7069,gene692
biological_process	GO:0001654 eye development	4 out of 96 genes, 4.2%	128 out of 7388 genes, 1.7%	1	gene7831,gene1774,gene2602,gene7466
cellular_component	GO:1903561 extracellular vesicle	12 out of 96 genes, 12.5%	1037 out of 7388 genes, 14.0%	1	gene4449,gene11597,gene9012,gene1226,gene9463,gene4702,gene661,gene1860,gene9944,gene12945,gene12111,gene6236
biological_process	GO:0043062 extracellular structure organization	4 out of 96 genes, 4.2%	73 out of 7388 genes, 1.0%	1	gene6122,gene1774,gene9463,gene8384
biological_process	GO:1902580 single-organism cellular localization	6 out of 96 genes, 6.2%	262 out of 7388 genes, 3.5%	1	gene5291,gene4779,gene6123,gene1226,gene9944,gene11828
biological_process	GO:0042176 regulation of protein catabolic process	6 out of 96 genes, 6.2%	138 out of 7388 genes, 1.9%	1	gene1860,gene7069,gene692,gene6123,gene9944,gene11044
biological_process	GO:0034655 nucleobase-containing compound catabolic process	3 out of 96 genes, 3.1%	72 out of 7388 genes, 1.0%	1	gene15376,gene13317,gene7806
biological_process	GO:0050778 positive regulation of immune response	3 out of 96 genes, 3.1%	101 out of 7388 genes, 1.4%	1	gene13317,gene7069,gene692
biological_process	GO:0030217 T cell differentiation	2 out of 96 genes, 2.1%	55 out of 7388 genes, 0.7%	1	gene7860,gene7466
biological_process	GO:0072178 nephric duct morphogenesis	2 out of 96 genes, 2.1%	6 out of 7388 genes, 0.1%	1	gene2462,gene2602
biological_process	GO:1901215 negative regulation of neuron death	2 out of 96 genes, 2.1%	57 out of 7388 genes, 0.8%	1	gene10689,gene9944
biological_process	GO:0045861 negative regulation of proteolysis	5 out of 96 genes, 5.2%	91 out of 7388 genes, 1.2%	1	gene661,gene1860,gene9944,gene15712,gene8384
biological_process	GO:0030100 regulation of endocytosis	2 out of 96 genes, 2.1%	54 out of 7388 genes, 0.7%	1	gene7831,gene7069
biological_process	GO:0045785 positive regulation of cell adhesion	2 out of 96 genes, 2.1%	101 out of 7388 genes, 1.4%	1	gene7069,gene692
cellular_component	GO:0044446 intracellular organelle part	25 out of 96 genes, 26.0%	2504 out of 7388 genes, 33.9%	1	gene222,gene13317,gene9160,gene7806,gene7455,gene4779,gene45,gene3505,gene9944,gene325,gene8751,gene4467,gene1752,gene11197,gene11652,gene3843,gene6123,gene4702,gene8652,gene11241,gene8306,gene6089,gene662,gene12945,gene8950
biological_process	GO:0010876 lipid localization	2 out of 96 genes, 2.1%	81 out of 7388 genes, 1.1%	1	gene4456,gene10435
biological_process	GO:1901576 organic substance biosynthetic process	11 out of 96 genes, 11.5%	946 out of 7388 genes, 12.8%	1	gene4319,gene7806,gene5730,gene8652,gene2013,gene4456,gene45,gene2602,gene6089,gene8751,gene8950
biological_process	GO:0034248 regulation of cellular amide metabolic process	2 out of 96 genes, 2.1%	113 out of 7388 genes, 1.5%	1	gene661,gene9944
biological_process	GO:0007186 G-protein coupled receptor signaling pathway	10 out of 96 genes, 10.4%	362 out of 7388 genes, 4.9%	1	gene5291,gene599,gene11044,gene6415,gene4779,gene15562,gene5078,gene12945,gene4402,gene7860
biological_process	GO:1902106 negative regulation of leukocyte differentiation	2 out of 96 genes, 2.1%	27 out of 7388 genes, 0.4%	1	gene692,gene12336
biological_process	GO:0030278 regulation of ossification	2 out of 96 genes, 2.1%	72 out of 7388 genes, 1.0%	1	gene7069,gene8384
biological_process	GO:0048863 stem cell differentiation	3 out of 96 genes, 3.1%	67 out of 7388 genes, 0.9%	1	gene7069,gene10689,gene599
biological_process	GO:0044283 small molecule biosynthetic process	3 out of 96 genes, 3.1%	133 out of 7388 genes, 1.8%	1	gene4456,gene7806,gene5730
biological_process	GO:0001657 ureteric bud development	2 out of 96 genes, 2.1%	36 out of 7388 genes, 0.5%	1	gene2602,gene10689
biological_process	GO:0045936 negative regulation of phosphate metabolic process	6 out of 96 genes, 6.2%	194 out of 7388 genes, 2.6%	1	gene3779,gene1860,gene692,gene9944,gene8384,gene12336
biological_process	GO:1903827 regulation of cellular protein localization	4 out of 96 genes, 4.2%	212 out of 7388 genes, 2.9%	1	gene7069,gene3843,gene9944,gene8384
biological_process	GO:0060065 uterus development	2 out of 96 genes, 2.1%	11 out of 7388 genes, 0.1%	1	gene7069,gene2602
biological_process	GO:0016053 organic acid biosynthetic process	3 out of 96 genes, 3.1%	86 out of 7388 genes, 1.2%	1	gene4456,gene7806,gene5730
biological_process	GO:0051216 cartilage development	2 out of 96 genes, 2.1%	56 out of 7388 genes, 0.8%	1	gene8751,gene8384
biological_process	GO:0040017 positive regulation of locomotion	2 out of 96 genes, 2.1%	138 out of 7388 genes, 1.9%	1	gene661,gene7069
biological_process	GO:0023051 regulation of signaling	19 out of 96 genes, 19.8%	982 out of 7388 genes, 13.3%	1	gene6122,gene2462,gene5632,gene7069,gene692,gene5291,gene10689,gene11828,gene3779,gene4779,gene9944,gene8384,gene12336,gene11652,gene3843,gene6123,gene661,gene7831,gene1860
biological_process	GO:0071346 cellular response to interferon-gamma	2 out of 96 genes, 2.1%	8 out of 7388 genes, 0.1%	1	gene7069,gene11652
cellular_component	GO:0044422 organelle part	25 out of 96 genes, 26.0%	2568 out of 7388 genes, 34.8%	1	gene222,gene13317,gene9160,gene7806,gene7455,gene4779,gene45,gene3505,gene9944,gene325,gene8751,gene4467,gene1752,gene11197,gene11652,gene3843,gene6123,gene4702,gene8652,gene11241,gene8306,gene6089,gene662,gene12945,gene8950
biological_process	GO:0030819 positive regulation of cAMP biosynthetic process	3 out of 96 genes, 3.1%	21 out of 7388 genes, 0.3%	1	gene6415,gene5078,gene11044
molecular_function	GO:0000975 regulatory region DNA binding	7 out of 96 genes, 7.3%	250 out of 7388 genes, 3.4%	1	gene4319,gene7069,gene11652,gene3843,gene8751,gene1751,gene7466
biological_process	GO:0071621 granulocyte chemotaxis	2 out of 96 genes, 2.1%	12 out of 7388 genes, 0.2%	1	gene13317,gene2722
biological_process	GO:0032642 regulation of chemokine production	2 out of 96 genes, 2.1%	17 out of 7388 genes, 0.2%	1	gene7069,gene692
biological_process	GO:0006915 apoptotic process	4 out of 96 genes, 4.2%	200 out of 7388 genes, 2.7%	1	gene661,gene2462,gene5632,gene8384
biological_process	GO:0060070 canonical Wnt signaling pathway	2 out of 96 genes, 2.1%	34 out of 7388 genes, 0.5%	1	gene7069,gene3843
biological_process	GO:0030198 extracellular matrix organization	4 out of 96 genes, 4.2%	73 out of 7388 genes, 1.0%	1	gene6122,gene1774,gene9463,gene8384
biological_process	GO:0033674 positive regulation of kinase activity	3 out of 96 genes, 3.1%	171 out of 7388 genes, 2.3%	1	gene661,gene7069,gene5291
cellular_component	GO:0005759 mitochondrial matrix	2 out of 96 genes, 2.1%	66 out of 7388 genes, 0.9%	1	gene7806,gene8950
biological_process	GO:0031326 regulation of cellular biosynthetic process	22 out of 96 genes, 22.9%	1154 out of 7388 genes, 15.6%	1	gene4319,gene2582,gene7069,gene10689,gene11828,gene8751,gene8384,gene11652,gene3843,gene6123,gene11044,gene599,gene661,gene7831,gene15376,gene6415,gene2602,gene5078,gene1104,gene1751,gene7466,gene13098
biological_process	GO:0002237 response to molecule of bacterial origin	3 out of 96 genes, 3.1%	59 out of 7388 genes, 0.8%	1	gene13317,gene7069,gene8950
molecular_function	GO:0005126 cytokine receptor binding	2 out of 96 genes, 2.1%	59 out of 7388 genes, 0.8%	1	gene2722,gene11652
biological_process	GO:1903649 regulation of cytoplasmic transport	4 out of 96 genes, 4.2%	166 out of 7388 genes, 2.2%	1	gene3843,gene9944,gene8384,gene12336
biological_process	GO:0009636 response to toxic substance	2 out of 96 genes, 2.1%	59 out of 7388 genes, 0.8%	1	gene11241,gene4456
biological_process	GO:0098609 cell-cell adhesion	7 out of 96 genes, 7.3%	190 out of 7388 genes, 2.6%	1	gene6309,gene9012,gene6832,gene554,gene4702,gene7860,gene7466
biological_process	GO:0048608 reproductive structure development	4 out of 96 genes, 4.2%	144 out of 7388 genes, 1.9%	1	gene7069,gene2602,gene8384,gene7466
biological_process	GO:0051098 regulation of binding	3 out of 96 genes, 3.1%	101 out of 7388 genes, 1.4%	1	gene7069,gene3843,gene9944
molecular_function	GO:0000979 RNA polymerase II core promoter sequence-specific DNA binding	2 out of 96 genes, 2.1%	22 out of 7388 genes, 0.3%	1	gene11652,gene7466
biological_process	GO:0023052 signaling	24 out of 96 genes, 25.0%	1483 out of 7388 genes, 20.1%	1	gene2462,gene5632,gene13317,gene7069,gene692,gene5291,gene2013,gene4779,gene8751,gene8384,gene7860,gene6309,gene11652,gene3843,gene9463,gene11044,gene599,gene7831,gene6415,gene2602,gene15562,gene5078,gene12945,gene4402
molecular_function	GO:0001067 regulatory region nucleic acid binding	7 out of 96 genes, 7.3%	250 out of 7388 genes, 3.4%	1	gene4319,gene7069,gene11652,gene3843,gene8751,gene1751,gene7466
biological_process	GO:0046394 carboxylic acid biosynthetic process	3 out of 96 genes, 3.1%	86 out of 7388 genes, 1.2%	1	gene4456,gene7806,gene5730
biological_process	GO:0007517 muscle organ development	3 out of 96 genes, 3.1%	75 out of 7388 genes, 1.0%	1	gene4319,gene7831,gene7069
biological_process	GO:0032940 secretion by cell	3 out of 96 genes, 3.1%	104 out of 7388 genes, 1.4%	1	gene3505,gene5078,gene11044
biological_process	GO:0046474 glycerophospholipid biosynthetic process	2 out of 96 genes, 2.1%	46 out of 7388 genes, 0.6%	1	gene2013,gene45
biological_process	GO:0036211 protein modification process	12 out of 96 genes, 12.5%	1027 out of 7388 genes, 13.9%	1	gene2462,gene8526,gene7069,gene7455,gene661,gene8652,gene2013,gene3779,gene8306,gene45,gene6089,gene12336
molecular_function	GO:0005198 structural molecule activity	3 out of 96 genes, 3.1%	199 out of 7388 genes, 2.7%	1	gene7047,gene1774,gene4702
biological_process	GO:1903509 liposaccharide metabolic process	2 out of 96 genes, 2.1%	27 out of 7388 genes, 0.4%	1	gene45,gene1751
biological_process	GO:0051603 proteolysis involved in cellular protein catabolic process	2 out of 96 genes, 2.1%	173 out of 7388 genes, 2.3%	1	gene1752,gene8526
biological_process	GO:0014031 mesenchymal cell development	3 out of 96 genes, 3.1%	46 out of 7388 genes, 0.6%	1	gene7069,gene10689,gene599
biological_process	GO:0044257 cellular protein catabolic process	3 out of 96 genes, 3.1%	181 out of 7388 genes, 2.4%	1	gene1752,gene8526,gene8826
biological_process	GO:0010595 positive regulation of endothelial cell migration	2 out of 96 genes, 2.1%	25 out of 7388 genes, 0.3%	1	gene661,gene7069
biological_process	GO:0032368 regulation of lipid transport	2 out of 96 genes, 2.1%	29 out of 7388 genes, 0.4%	1	gene661,gene10435
biological_process	GO:0071310 cellular response to organic substance	10 out of 96 genes, 10.4%	483 out of 7388 genes, 6.5%	1	gene13317,gene7069,gene692,gene5291,gene11652,gene9463,gene1860,gene1774,gene12945,gene8751
biological_process	GO:0048193 Golgi vesicle transport	2 out of 96 genes, 2.1%	76 out of 7388 genes, 1.0%	1	gene9944,gene8751
biological_process	GO:0051346 negative regulation of hydrolase activity	5 out of 96 genes, 5.2%	103 out of 7388 genes, 1.4%	1	gene661,gene1860,gene9944,gene15712,gene8384
biological_process	GO:0071704 organic substance metabolic process	39 out of 96 genes, 40.6%	2823 out of 7388 genes, 38.2%	1	gene6122,gene4319,gene2582,gene13317,gene8526,gene7069,gene7806,gene5730,gene7455,gene3779,gene45,gene3505,gene9944,gene8751,gene11197,gene12193,gene8956,gene661,gene8652,gene4456,gene6089,gene12945,gene12111,gene10435,gene2462,gene5632,gene2013,gene12336,gene1752,gene13577,gene3843,gene15376,gene985,gene8306,gene2602,gene8826,gene15712,gene1751,gene8950
biological_process	GO:0042592 homeostatic process	8 out of 96 genes, 8.3%	460 out of 7388 genes, 6.2%	1	gene4449,gene13317,gene11652,gene3843,gene599,gene11241,gene10435,gene7466
molecular_function	GO:0008289 lipid binding	4 out of 96 genes, 4.2%	220 out of 7388 genes, 3.0%	1	gene661,gene5291,gene4456,gene9160
biological_process	GO:2001235 positive regulation of apoptotic signaling pathway	3 out of 96 genes, 3.1%	61 out of 7388 genes, 0.8%	1	gene661,gene5632,gene1860
biological_process	GO:0008015 blood circulation	3 out of 96 genes, 3.1%	104 out of 7388 genes, 1.4%	1	gene7831,gene8950,gene599
biological_process	GO:0034641 cellular nitrogen compound metabolic process	12 out of 96 genes, 12.5%	1138 out of 7388 genes, 15.4%	1	gene4319,gene2582,gene13317,gene11197,gene3843,gene7806,gene5730,gene15376,gene985,gene2602,gene8751,gene8950
biological_process	GO:0009059 macromolecule biosynthetic process	7 out of 96 genes, 7.3%	636 out of 7388 genes, 8.6%	1	gene4319,gene8652,gene2013,gene45,gene6089,gene2602,gene8751
biological_process	GO:0019221 cytokine-mediated signaling pathway	2 out of 96 genes, 2.1%	71 out of 7388 genes, 1.0%	1	gene692,gene11652
biological_process	GO:0032649 regulation of interferon-gamma production	2 out of 96 genes, 2.1%	19 out of 7388 genes, 0.3%	1	gene13317,gene7069
biological_process	GO:0034622 cellular macromolecular complex assembly	2 out of 96 genes, 2.1%	170 out of 7388 genes, 2.3%	1	gene11197,gene325
cellular_component	GO:0005635 nuclear envelope	2 out of 96 genes, 2.1%	130 out of 7388 genes, 1.8%	1	gene6123,gene9944
biological_process	GO:0060026 convergent extension	2 out of 96 genes, 2.1%	4 out of 7388 genes, 0.1%	1	gene7069,gene8384
biological_process	GO:0051049 regulation of transport	11 out of 96 genes, 11.5%	527 out of 7388 genes, 7.1%	1	gene7069,gene3843,gene10689,gene661,gene7831,gene4779,gene4997,gene9944,gene8384,gene10435,gene12336
cellular_component	GO:0000139 Golgi membrane	2 out of 96 genes, 2.1%	116 out of 7388 genes, 1.6%	1	gene8652,gene6089
biological_process	GO:0001932 regulation of protein phosphorylation	11 out of 96 genes, 11.5%	430 out of 7388 genes, 5.8%	1	gene2462,gene2582,gene7069,gene692,gene5291,gene661,gene1860,gene3779,gene9944,gene8384,gene12336
biological_process	GO:0045934 negative regulation of nucleobase-containing compound metabolic process	11 out of 96 genes, 11.5%	424 out of 7388 genes, 5.7%	1	gene7069,gene6123,gene3843,gene599,gene15376,gene2602,gene1104,gene1751,gene8384,gene7466,gene13098
molecular_function	GO:0008270 zinc ion binding	4 out of 96 genes, 4.2%	421 out of 7388 genes, 5.7%	1	gene6122,gene8306,gene6123,gene2602
biological_process	GO:0050920 regulation of chemotaxis	3 out of 96 genes, 3.1%	48 out of 7388 genes, 0.6%	1	gene661,gene7069,gene7860
biological_process	GO:0048736 appendage development	3 out of 96 genes, 3.1%	79 out of 7388 genes, 1.1%	1	gene4319,gene7069,gene8384
biological_process	GO:0046128 purine ribonucleoside metabolic process	2 out of 96 genes, 2.1%	64 out of 7388 genes, 0.9%	1	gene7806,gene5730
biological_process	GO:0030595 leukocyte chemotaxis	3 out of 96 genes, 3.1%	30 out of 7388 genes, 0.4%	1	gene13317,gene2722,gene599
biological_process	GO:0051170 nuclear import	2 out of 96 genes, 2.1%	39 out of 7388 genes, 0.5%	1	gene6123,gene11828
molecular_function	GO:0000982 transcription factor activity, RNA polymerase II core promoter proximal region sequence-specific binding	3 out of 96 genes, 3.1%	117 out of 7388 genes, 1.6%	1	gene4319,gene8751,gene7466
biological_process	GO:0051248 negative regulation of protein metabolic process	9 out of 96 genes, 9.4%	354 out of 7388 genes, 4.8%	1	gene692,gene599,gene661,gene1860,gene3779,gene9944,gene15712,gene12336,gene8384
biological_process	GO:0007379 segment specification	2 out of 96 genes, 2.1%	6 out of 7388 genes, 0.1%	1	gene4319,gene7831
biological_process	GO:0034504 protein localization to nucleus	2 out of 96 genes, 2.1%	59 out of 7388 genes, 0.8%	1	gene6123,gene11828
biological_process	GO:0048762 mesenchymal cell differentiation	3 out of 96 genes, 3.1%	51 out of 7388 genes, 0.7%	1	gene7069,gene10689,gene599
biological_process	GO:0043413 macromolecule glycosylation	2 out of 96 genes, 2.1%	102 out of 7388 genes, 1.4%	1	gene8652,gene6089
biological_process	GO:0065008 regulation of biological quality	20 out of 96 genes, 20.8%	1118 out of 7388 genes, 15.1%	1	gene2462,gene13317,gene7069,gene10689,gene9944,gene12336,gene4449,gene11652,gene3843,gene9463,gene4702,gene11044,gene599,gene661,gene7831,gene11241,gene5078,gene8950,gene10435,gene7466
biological_process	GO:0010717 regulation of epithelial to mesenchymal transition	2 out of 96 genes, 2.1%	32 out of 7388 genes, 0.4%	1	gene3843,gene8384
molecular_function	GO:0016773 phosphotransferase activity, alcohol group as acceptor	3 out of 96 genes, 3.1%	358 out of 7388 genes, 4.8%	1	gene2462,gene2013,gene7455
molecular_function	GO:0031625 ubiquitin protein ligase binding	3 out of 96 genes, 3.1%	112 out of 7388 genes, 1.5%	1	gene1752,gene5078,gene4702
biological_process	GO:0007420 brain development	5 out of 96 genes, 5.2%	213 out of 7388 genes, 2.9%	1	gene2462,gene7831,gene7069,gene2602,gene325
biological_process	GO:0032989 cellular component morphogenesis	7 out of 96 genes, 7.3%	335 out of 7388 genes, 4.5%	1	gene2462,gene7069,gene9160,gene2602,gene10689,gene9463,gene4702
biological_process	GO:0043506 regulation of JUN kinase activity	2 out of 96 genes, 2.1%	23 out of 7388 genes, 0.3%	1	gene7069,gene8384
biological_process	GO:0015031 protein transport	7 out of 96 genes, 7.3%	305 out of 7388 genes, 4.1%	1	gene3505,gene6123,gene5078,gene9944,gene1951,gene11828,gene11044
biological_process	GO:0050807 regulation of synapse organization	3 out of 96 genes, 3.1%	43 out of 7388 genes, 0.6%	1	gene2462,gene7069,gene9463
biological_process	GO:0008285 negative regulation of cell proliferation	7 out of 96 genes, 7.3%	206 out of 7388 genes, 2.8%	1	gene661,gene7831,gene7069,gene5291,gene2722,gene11652,gene8384
biological_process	GO:0021537 telencephalon development	2 out of 96 genes, 2.1%	90 out of 7388 genes, 1.2%	1	gene7069,gene2602
biological_process	GO:0001755 neural crest cell migration	2 out of 96 genes, 2.1%	17 out of 7388 genes, 0.2%	1	gene10689,gene599
biological_process	GO:0030810 positive regulation of nucleotide biosynthetic process	3 out of 96 genes, 3.1%	28 out of 7388 genes, 0.4%	1	gene6415,gene5078,gene11044
cellular_component	GO:0005622 intracellular	57 out of 96 genes, 59.4%	4668 out of 7388 genes, 63.2%	1	gene4319,gene2582,gene13317,gene7069,gene692,gene9160,gene1226,gene7806,gene5730,gene7455,gene1951,gene11828,gene4779,gene45,gene3505,gene9944,gene325,gene8751,gene5605,gene4467,gene6309,gene11197,gene12193,gene6123,gene4702,gene661,gene8652,gene1860,gene4456,gene6089,gene4665,gene662,gene1104,gene12945,gene12111,gene10435,gene5632,gene222,gene5291,gene12124,gene2013,gene6236,gene1752,gene15483,g…
biological_process	GO:0006195 purine nucleotide catabolic process	2 out of 96 genes, 2.1%	7 out of 7388 genes, 0.1%	1	gene13317,gene7806
biological_process	GO:0032787 monocarboxylic acid metabolic process	3 out of 96 genes, 3.1%	140 out of 7388 genes, 1.9%	1	gene7806,gene12945,gene12111
biological_process	GO:0061448 connective tissue development	2 out of 96 genes, 2.1%	71 out of 7388 genes, 1.0%	1	gene8751,gene8384
biological_process	GO:0019538 protein metabolic process	18 out of 96 genes, 18.8%	1489 out of 7388 genes, 20.2%	1	gene6122,gene2462,gene5632,gene8526,gene7069,gene7455,gene2013,gene3779,gene3505,gene45,gene9944,gene12336,gene1752,gene661,gene8652,gene8306,gene6089,gene8826
biological_process	GO:0048706 embryonic skeletal system development	3 out of 96 genes, 3.1%	56 out of 7388 genes, 0.8%	1	gene7069,gene2602,gene7466
cellular_component	GO:0043233 organelle lumen	13 out of 96 genes, 13.5%	1378 out of 7388 genes, 18.7%	1	gene1752,gene222,gene11652,gene3843,gene7806,gene7455,gene11241,gene8306,gene12945,gene325,gene662,gene8751,gene8950
biological_process	GO:0007399 nervous system development	15 out of 96 genes, 15.6%	616 out of 7388 genes, 8.3%	1	gene2462,gene7069,gene5291,gene6123,gene10689,gene9463,gene4702,gene599,gene10098,gene7831,gene15376,gene2602,gene9944,gene325,gene8384
biological_process	GO:0006486 protein glycosylation	2 out of 96 genes, 2.1%	102 out of 7388 genes, 1.4%	1	gene8652,gene6089
molecular_function	GO:0005524 ATP binding	7 out of 96 genes, 7.3%	653 out of 7388 genes, 8.8%	1	gene2462,gene2013,gene14224,gene8526,gene7455,gene8950,gene5605
biological_process	GO:0006869 lipid transport	2 out of 96 genes, 2.1%	74 out of 7388 genes, 1.0%	1	gene4456,gene10435
molecular_function	GO:0016758 transferase activity, transferring hexosyl groups	2 out of 96 genes, 2.1%	79 out of 7388 genes, 1.1%	1	gene8652,gene45
biological_process	GO:0010632 regulation of epithelial cell migration	3 out of 96 genes, 3.1%	65 out of 7388 genes, 0.9%	1	gene661,gene4319,gene7069
biological_process	GO:0072657 protein localization to membrane	2 out of 96 genes, 2.1%	103 out of 7388 genes, 1.4%	1	gene5291,gene1226
biological_process	GO:0009166 nucleotide catabolic process	2 out of 96 genes, 2.1%	12 out of 7388 genes, 0.2%	1	gene13317,gene7806
biological_process	GO:0044281 small molecule metabolic process	8 out of 96 genes, 8.3%	559 out of 7388 genes, 7.6%	1	gene13317,gene12193,gene4456,gene7806,gene5730,gene12945,gene12111,gene8950
cellular_component	GO:0031981 nuclear lumen	12 out of 96 genes, 12.5%	1302 out of 7388 genes, 17.6%	1	gene1752,gene222,gene11652,gene3843,gene7455,gene11241,gene8306,gene12945,gene325,gene662,gene8751,gene8950
biological_process	GO:0072521 purine-containing compound metabolic process	3 out of 96 genes, 3.1%	95 out of 7388 genes, 1.3%	1	gene13317,gene7806,gene5730
biological_process	GO:0032501 multicellular organismal process	31 out of 96 genes, 32.3%	1824 out of 7388 genes, 24.7%	1	gene4319,gene2462,gene7069,gene5291,gene9160,gene10689,gene10098,gene9944,gene325,gene8751,gene8384,gene7860,gene4449,gene6309,gene11652,gene6123,gene3843,gene9463,gene4702,gene599,gene661,gene7831,gene15376,gene1774,gene2722,gene2602,gene12945,gene1751,gene8950,gene7466,gene10435
biological_process	GO:0007188 adenylate cyclase-modulating G-protein coupled receptor signaling pathway	2 out of 96 genes, 2.1%	44 out of 7388 genes, 0.6%	1	gene5291,gene11044
biological_process	GO:0003338 metanephros morphogenesis	2 out of 96 genes, 2.1%	17 out of 7388 genes, 0.2%	1	gene2602,gene10689
biological_process	GO:0021696 cerebellar cortex morphogenesis	2 out of 96 genes, 2.1%	9 out of 7388 genes, 0.1%	1	gene7831,gene2602
biological_process	GO:0010604 positive regulation of macromolecule metabolic process	22 out of 96 genes, 22.9%	952 out of 7388 genes, 12.9%	1	gene4319,gene2462,gene5632,gene7069,gene692,gene5291,gene10689,gene11828,gene9944,gene8751,gene8384,gene11652,gene3843,gene6123,gene11044,gene661,gene7831,gene2722,gene2602,gene1751,gene7466,gene13098
biological_process	GO:0042330 taxis	7 out of 96 genes, 7.3%	133 out of 7388 genes, 1.8%	1	gene2462,gene13317,gene7069,gene2722,gene2602,gene9463,gene599
cellular_component	GO:0043234 protein complex	15 out of 96 genes, 15.6%	1450 out of 7388 genes, 19.6%	1	gene1752,gene13317,gene3843,gene4702,gene661,gene1134,gene7047,gene2013,gene8306,gene45,gene1774,gene3505,gene2602,gene1751,gene7466
biological_process	GO:0051094 positive regulation of developmental process	10 out of 96 genes, 10.4%	388 out of 7388 genes, 5.3%	1	gene661,gene6122,gene7831,gene7069,gene692,gene3843,gene2602,gene10689,gene9463,gene8384
biological_process	GO:0050795 regulation of behavior	3 out of 96 genes, 3.1%	69 out of 7388 genes, 0.9%	1	gene661,gene7069,gene7860
cellular_component	GO:0030054 cell junction	6 out of 96 genes, 6.2%	364 out of 7388 genes, 4.9%	1	gene7831,gene7047,gene5291,gene9012,gene9463,gene4702
biological_process	GO:0034976 response to endoplasmic reticulum stress	2 out of 96 genes, 2.1%	70 out of 7388 genes, 0.9%	1	gene3505,gene8751
molecular_function	GO:0001077 transcriptional activator activity, RNA polymerase II core promoter proximal region sequence-specific binding	2 out of 96 genes, 2.1%	82 out of 7388 genes, 1.1%	1	gene4319,gene8751
biological_process	GO:0009628 response to abiotic stimulus	2 out of 96 genes, 2.1%	301 out of 7388 genes, 4.1%	1	gene4449,gene8384
cellular_component	GO:0031224 intrinsic component of membrane	26 out of 96 genes, 27.1%	2142 out of 7388 genes, 29.0%	1	gene2462,gene3184,gene554,gene10098,gene4779,gene45,gene3505,gene4997,gene9944,gene7860,gene6236,gene4467,gene12193,gene15483,gene9012,gene9463,gene599,gene8652,gene7831,gene6415,gene6089,gene15562,gene5078,gene6832,gene4402,gene1591
biological_process	GO:0060326 cell chemotaxis	3 out of 96 genes, 3.1%	53 out of 7388 genes, 0.7%	1	gene13317,gene2722,gene599
biological_process	GO:0080134 regulation of response to stress	6 out of 96 genes, 6.2%	403 out of 7388 genes, 5.5%	1	gene661,gene7069,gene692,gene7455,gene8384,gene12336
cellular_component	GO:0044420 extracellular matrix component	2 out of 96 genes, 2.1%	34 out of 7388 genes, 0.5%	1	gene1860,gene1774
biological_process	GO:0032844 regulation of homeostatic process	3 out of 96 genes, 3.1%	157 out of 7388 genes, 2.1%	1	gene7831,gene5078,gene12336
biological_process	GO:0045597 positive regulation of cell differentiation	7 out of 96 genes, 7.3%	261 out of 7388 genes, 3.5%	1	gene6122,gene7069,gene692,gene3843,gene2602,gene10689,gene8384
biological_process	GO:0007565 female pregnancy	2 out of 96 genes, 2.1%	30 out of 7388 genes, 0.4%	1	gene12945,gene7466
molecular_function	GO:0001046 core promoter sequence-specific DNA binding	2 out of 96 genes, 2.1%	38 out of 7388 genes, 0.5%	1	gene11652,gene7466
biological_process	GO:0007409 axonogenesis	5 out of 96 genes, 5.2%	94 out of 7388 genes, 1.3%	1	gene2462,gene7069,gene2602,gene9463,gene4702
biological_process	GO:1901135 carbohydrate derivative metabolic process	8 out of 96 genes, 8.3%	323 out of 7388 genes, 4.4%	1	gene8652,gene13317,gene45,gene6089,gene7806,gene5730,gene15712,gene1751
cellular_component	GO:0030139 endocytic vesicle	2 out of 96 genes, 2.1%	59 out of 7388 genes, 0.8%	1	gene2013,gene5291
biological_process	GO:0001933 negative regulation of protein phosphorylation	6 out of 96 genes, 6.2%	144 out of 7388 genes, 1.9%	1	gene3779,gene1860,gene692,gene9944,gene8384,gene12336
biological_process	GO:2000113 negative regulation of cellular macromolecule biosynthetic process	10 out of 96 genes, 10.4%	417 out of 7388 genes, 5.6%	1	gene7069,gene6123,gene3843,gene599,gene15376,gene2602,gene1104,gene1751,gene8384,gene7466
biological_process	GO:0009119 ribonucleoside metabolic process	2 out of 96 genes, 2.1%	73 out of 7388 genes, 1.0%	1	gene7806,gene5730
molecular_function	GO:0017076 purine nucleotide binding	10 out of 96 genes, 10.4%	827 out of 7388 genes, 11.2%	1	gene2462,gene13317,gene8526,gene5291,gene3658,gene7455,gene14224,gene2013,gene8950,gene5605
biological_process	GO:0040036 regulation of fibroblast growth factor receptor signaling pathway	2 out of 96 genes, 2.1%	12 out of 7388 genes, 0.2%	1	gene661,gene7069
biological_process	GO:0016042 lipid catabolic process	2 out of 96 genes, 2.1%	78 out of 7388 genes, 1.1%	1	gene4456,gene8950
biological_process	GO:0048731 system development	28 out of 96 genes, 29.2%	1235 out of 7388 genes, 16.7%	1	gene4319,gene2462,gene7069,gene5291,gene9160,gene10689,gene10098,gene9944,gene325,gene8751,gene8384,gene7860,gene4449,gene6309,gene11652,gene6123,gene3843,gene9463,gene4702,gene599,gene661,gene7831,gene15376,gene1774,gene2722,gene2602,gene12945,gene7466
biological_process	GO:0072210 metanephric nephron development	2 out of 96 genes, 2.1%	18 out of 7388 genes, 0.2%	1	gene2602,gene10689
biological_process	GO:0072358 cardiovascular system development	11 out of 96 genes, 11.5%	303 out of 7388 genes, 4.1%	1	gene4319,gene4449,gene7069,gene6123,gene3843,gene9463,gene661,gene7831,gene2722,gene12945,gene8384
biological_process	GO:0030334 regulation of cell migration	8 out of 96 genes, 8.3%	237 out of 7388 genes, 3.2%	1	gene4319,gene7069,gene9463,gene4702,gene661,gene9944,gene7860,gene8384
biological_process	GO:0071702 organic substance transport	9 out of 96 genes, 9.4%	532 out of 7388 genes, 7.2%	1	gene6123,gene1951,gene11828,gene11044,gene3505,gene4456,gene5078,gene9944,gene10435
biological_process	GO:0030162 regulation of proteolysis	9 out of 96 genes, 9.4%	203 out of 7388 genes, 2.7%	1	gene2462,gene5632,gene692,gene6123,gene661,gene1860,gene15712,gene9944,gene8384
biological_process	GO:0072077 renal vesicle morphogenesis	2 out of 96 genes, 2.1%	9 out of 7388 genes, 0.1%	1	gene2602,gene10689
biological_process	GO:0044238 primary metabolic process	38 out of 96 genes, 39.6%	2697 out of 7388 genes, 36.5%	1	gene6122,gene4319,gene2582,gene13317,gene8526,gene7069,gene7806,gene5730,gene7455,gene3779,gene45,gene3505,gene9944,gene8751,gene11197,gene12193,gene8956,gene661,gene8652,gene4456,gene6089,gene12945,gene12111,gene10435,gene2462,gene5632,gene2013,gene12336,gene1752,gene13577,gene3843,gene15376,gene985,gene8306,gene2602,gene8826,gene1751,gene8950
biological_process	GO:0045184 establishment of protein localization	8 out of 96 genes, 8.3%	358 out of 7388 genes, 4.8%	1	gene3505,gene6123,gene5078,gene1226,gene9944,gene1951,gene11828,gene11044
biological_process	GO:0030182 neuron differentiation	8 out of 96 genes, 8.3%	269 out of 7388 genes, 3.6%	1	gene2462,gene7831,gene7069,gene5291,gene2602,gene10689,gene9463,gene4702
biological_process	GO:0090179 planar cell polarity pathway involved in neural tube closure	2 out of 96 genes, 2.1%	4 out of 7388 genes, 0.1%	1	gene7069,gene8384
biological_process	GO:0051276 chromosome organization	2 out of 96 genes, 2.1%	301 out of 7388 genes, 4.1%	1	gene8306,gene3843
biological_process	GO:0046822 regulation of nucleocytoplasmic transport	2 out of 96 genes, 2.1%	82 out of 7388 genes, 1.1%	1	gene3843,gene8384
biological_process	GO:0030111 regulation of Wnt signaling pathway	4 out of 96 genes, 4.2%	105 out of 7388 genes, 1.4%	1	gene7069,gene6123,gene3843,gene8384
biological_process	GO:0097485 neuron projection guidance	4 out of 96 genes, 4.2%	54 out of 7388 genes, 0.7%	1	gene2462,gene7069,gene2602,gene9463
biological_process	GO:0006811 ion transport	3 out of 96 genes, 3.1%	482 out of 7388 genes, 6.5%	1	gene4456,gene4997,gene6236
biological_process	GO:0043409 negative regulation of MAPK cascade	4 out of 96 genes, 4.2%	62 out of 7388 genes, 0.8%	1	gene3779,gene1860,gene9944,gene8384
biological_process	GO:0014821 phasic smooth muscle contraction	2 out of 96 genes, 2.1%	7 out of 7388 genes, 0.1%	1	gene10689,gene599
molecular_function	GO:0016597 amino acid binding	2 out of 96 genes, 2.1%	32 out of 7388 genes, 0.4%	1	gene661,gene4779
biological_process	GO:0042278 purine nucleoside metabolic process	2 out of 96 genes, 2.1%	64 out of 7388 genes, 0.9%	1	gene7806,gene5730
biological_process	GO:0043030 regulation of macrophage activation	2 out of 96 genes, 2.1%	9 out of 7388 genes, 0.1%	1	gene661,gene7069
molecular_function	GO:0016791 phosphatase activity	3 out of 96 genes, 3.1%	111 out of 7388 genes, 1.5%	1	gene3779,gene12193,gene12336
biological_process	GO:0006643 membrane lipid metabolic process	3 out of 96 genes, 3.1%	61 out of 7388 genes, 0.8%	1	gene12193,gene45,gene1751
biological_process	GO:0003309 type B pancreatic cell differentiation	2 out of 96 genes, 2.1%	6 out of 7388 genes, 0.1%	1	gene7831,gene7069
biological_process	GO:0044070 regulation of anion transport	2 out of 96 genes, 2.1%	40 out of 7388 genes, 0.5%	1	gene661,gene10689
biological_process	GO:0051129 negative regulation of cellular component organization	5 out of 96 genes, 5.2%	239 out of 7388 genes, 3.2%	1	gene2462,gene7069,gene5291,gene9944,gene8384
biological_process	GO:0046660 female sex differentiation	2 out of 96 genes, 2.1%	36 out of 7388 genes, 0.5%	1	gene7069,gene2602
biological_process	GO:0051234 establishment of localization	18 out of 96 genes, 18.8%	1351 out of 7388 genes, 18.3%	1	gene1226,gene1951,gene11828,gene2013,gene4779,gene3505,gene4997,gene9944,gene8751,gene6236,gene4449,gene6123,gene11044,gene661,gene4456,gene5078,gene8826,gene10435
biological_process	GO:0046879 hormone secretion	2 out of 96 genes, 2.1%	23 out of 7388 genes, 0.3%	1	gene5078,gene11044
biological_process	GO:0051130 positive regulation of cellular component organization	5 out of 96 genes, 5.2%	391 out of 7388 genes, 5.3%	1	gene7831,gene7069,gene3843,gene10689,gene9463
biological_process	GO:2001233 regulation of apoptotic signaling pathway	6 out of 96 genes, 6.2%	139 out of 7388 genes, 1.9%	1	gene661,gene5632,gene1860,gene3843,gene10689,gene8384
biological_process	GO:0051649 establishment of localization in cell	9 out of 96 genes, 9.4%	493 out of 7388 genes, 6.7%	1	gene6123,gene1951,gene11828,gene2013,gene3505,gene4779,gene8826,gene9944,gene8751
biological_process	GO:0070302 regulation of stress-activated protein kinase signaling cascade	2 out of 96 genes, 2.1%	64 out of 7388 genes, 0.9%	1	gene7069,gene8384
biological_process	GO:0071901 negative regulation of protein serine/threonine kinase activity	3 out of 96 genes, 3.1%	49 out of 7388 genes, 0.7%	1	gene3779,gene9944,gene8384
biological_process	GO:0006753 nucleoside phosphate metabolic process	2 out of 96 genes, 2.1%	133 out of 7388 genes, 1.8%	1	gene13317,gene7806
biological_process	GO:0032103 positive regulation of response to external stimulus	2 out of 96 genes, 2.1%	85 out of 7388 genes, 1.2%	1	gene661,gene7069
biological_process	GO:1901361 organic cyclic compound catabolic process	3 out of 96 genes, 3.1%	101 out of 7388 genes, 1.4%	1	gene15376,gene13317,gene7806
biological_process	GO:0006650 glycerophospholipid metabolic process	2 out of 96 genes, 2.1%	95 out of 7388 genes, 1.3%	1	gene2013,gene45
molecular_function	GO:0000977 RNA polymerase II regulatory region sequence-specific DNA binding	6 out of 96 genes, 6.2%	179 out of 7388 genes, 2.4%	1	gene4319,gene11652,gene3843,gene8751,gene1751,gene7466
biological_process	GO:0048514 blood vessel morphogenesis	6 out of 96 genes, 6.2%	132 out of 7388 genes, 1.8%	1	gene661,gene4319,gene7831,gene2722,gene12945,gene8384
biological_process	GO:0042158 lipoprotein biosynthetic process	2 out of 96 genes, 2.1%	33 out of 7388 genes, 0.4%	1	gene2013,gene45
biological_process	GO:0002697 regulation of immune effector process	2 out of 96 genes, 2.1%	85 out of 7388 genes, 1.2%	1	gene7069,gene692
biological_process	GO:0007167 enzyme linked receptor protein signaling pathway	4 out of 96 genes, 4.2%	189 out of 7388 genes, 2.6%	1	gene2462,gene692,gene9463,gene12945
biological_process	GO:2000181 negative regulation of blood vessel morphogenesis	3 out of 96 genes, 3.1%	35 out of 7388 genes, 0.5%	1	gene661,gene4319,gene11652
cellular_component	GO:0005770 late endosome	2 out of 96 genes, 2.1%	59 out of 7388 genes, 0.8%	1	gene2013,gene5291
biological_process	GO:0071822 protein complex subunit organization	4 out of 96 genes, 4.2%	400 out of 7388 genes, 5.4%	1	gene1774,gene9012,gene325,gene8384
biological_process	GO:0009888 tissue development	13 out of 96 genes, 13.5%	547 out of 7388 genes, 7.4%	1	gene4319,gene2462,gene7069,gene5291,gene11652,gene6123,gene10689,gene4702,gene599,gene7831,gene2602,gene8751,gene8384
biological_process	GO:0021510 spinal cord development	2 out of 96 genes, 2.1%	33 out of 7388 genes, 0.4%	1	gene7831,gene2602
cellular_component	GO:0031967 organelle envelope	2 out of 96 genes, 2.1%	295 out of 7388 genes, 4.0%	1	gene6123,gene9944
biological_process	GO:0002521 leukocyte differentiation	5 out of 96 genes, 5.2%	114 out of 7388 genes, 1.5%	1	gene7831,gene6309,gene9160,gene7860,gene7466
biological_process	GO:1901360 organic cyclic compound metabolic process	12 out of 96 genes, 12.5%	1038 out of 7388 genes, 14.0%	1	gene4319,gene2582,gene13317,gene11197,gene3843,gene7806,gene5730,gene15376,gene985,gene2602,gene8751,gene8950
biological_process	GO:0002688 regulation of leukocyte chemotaxis	2 out of 96 genes, 2.1%	28 out of 7388 genes, 0.4%	1	gene7069,gene7860
biological_process	GO:0032386 regulation of intracellular transport	4 out of 96 genes, 4.2%	201 out of 7388 genes, 2.7%	1	gene3843,gene9944,gene8384,gene12336
molecular_function	GO:0000166 nucleotide binding	15 out of 96 genes, 15.6%	1051 out of 7388 genes, 14.2%	1	gene2462,gene7978,gene222,gene13317,gene8526,gene5291,gene3658,gene7455,gene11241,gene14224,gene2013,gene12945,gene12111,gene8950,gene5605
biological_process	GO:0051050 positive regulation of transport	6 out of 96 genes, 6.2%	268 out of 7388 genes, 3.6%	1	gene7831,gene7069,gene3843,gene9944,gene8384,gene10435
biological_process	GO:1902589 single-organism organelle organization	3 out of 96 genes, 3.1%	629 out of 7388 genes, 8.5%	1	gene8306,gene9012,gene3843
biological_process	GO:0021680 cerebellar Purkinje cell layer development	2 out of 96 genes, 2.1%	9 out of 7388 genes, 0.1%	1	gene7831,gene2602
biological_process	GO:0001655 urogenital system development	6 out of 96 genes, 6.2%	124 out of 7388 genes, 1.7%	1	gene2462,gene7831,gene7069,gene11652,gene2602,gene10689
cellular_component	GO:0000785 chromatin	2 out of 96 genes, 2.1%	150 out of 7388 genes, 2.0%	1	gene11652,gene3843
biological_process	GO:0042221 response to chemical	21 out of 96 genes, 21.9%	932 out of 7388 genes, 12.6%	1	gene2462,gene13317,gene7069,gene692,gene5291,gene3505,gene8751,gene8384,gene11652,gene9463,gene599,gene661,gene11241,gene1860,gene2722,gene1774,gene4456,gene2602,gene5078,gene12945,gene8950
biological_process	GO:0050789 regulation of biological process	53 out of 96 genes, 55.2%	3536 out of 7388 genes, 47.9%	1	gene6122,gene4319,gene2582,gene13317,gene7069,gene692,gene7806,gene7455,gene11828,gene3779,gene4779,gene9944,gene8751,gene7860,gene6309,gene6123,gene9463,gene4702,gene599,gene11044,gene661,gene6415,gene1860,gene4456,gene1774,gene1104,gene12945,gene10435,gene2462,gene5632,gene5291,gene10689,gene10098,gene4574,gene2013,gene4997,gene8384,gene12336,gene11652,gene3843,gene7831,gene15376,gene11241,gene…
molecular_function	GO:0042578 phosphoric ester hydrolase activity	4 out of 96 genes, 4.2%	154 out of 7388 genes, 2.1%	1	gene3779,gene13317,gene12193,gene12336
biological_process	GO:0098727 maintenance of cell number	2 out of 96 genes, 2.1%	52 out of 7388 genes, 0.7%	1	gene7831,gene15376
biological_process	GO:0006469 negative regulation of protein kinase activity	5 out of 96 genes, 5.2%	78 out of 7388 genes, 1.1%	1	gene3779,gene692,gene9944,gene8384,gene12336
biological_process	GO:0050680 negative regulation of epithelial cell proliferation	4 out of 96 genes, 4.2%	47 out of 7388 genes, 0.6%	1	gene661,gene7069,gene11652,gene8384
biological_process	GO:0072163 mesonephric epithelium development	2 out of 96 genes, 2.1%	37 out of 7388 genes, 0.5%	1	gene2602,gene10689
biological_process	GO:0006082 organic acid metabolic process	6 out of 96 genes, 6.2%	317 out of 7388 genes, 4.3%	1	gene4456,gene7806,gene5730,gene12945,gene12111,gene8950
biological_process	GO:0048856 anatomical structure development	28 out of 96 genes, 29.2%	1503 out of 7388 genes, 20.3%	1	gene4319,gene2462,gene7069,gene5291,gene9160,gene10689,gene10098,gene9944,gene325,gene8751,gene8384,gene7860,gene4449,gene6309,gene11652,gene6123,gene3843,gene9463,gene4702,gene599,gene661,gene7831,gene15376,gene1774,gene2722,gene2602,gene12945,gene7466
biological_process	GO:0061217 regulation of mesonephros development	2 out of 96 genes, 2.1%	9 out of 7388 genes, 0.1%	1	gene2602,gene10689
biological_process	GO:0090184 positive regulation of kidney development	2 out of 96 genes, 2.1%	14 out of 7388 genes, 0.2%	1	gene2602,gene10689
biological_process	GO:0002068 glandular epithelial cell development	2 out of 96 genes, 2.1%	7 out of 7388 genes, 0.1%	1	gene7831,gene7069
biological_process	GO:0007159 leukocyte cell-cell adhesion	3 out of 96 genes, 3.1%	89 out of 7388 genes, 1.2%	1	gene6309,gene7860,gene7466
cellular_component	GO:0031410 cytoplasmic vesicle	6 out of 96 genes, 6.2%	279 out of 7388 genes, 3.8%	1	gene661,gene7831,gene2013,gene13317,gene5291,gene4779
biological_process	GO:0045807 positive regulation of endocytosis	2 out of 96 genes, 2.1%	28 out of 7388 genes, 0.4%	1	gene7831,gene7069
biological_process	GO:0048568 embryonic organ development	4 out of 96 genes, 4.2%	148 out of 7388 genes, 2.0%	1	gene7831,gene7069,gene2602,gene7466
biological_process	GO:0031324 negative regulation of cellular metabolic process	18 out of 96 genes, 18.8%	744 out of 7388 genes, 10.1%	1	gene7069,gene692,gene3779,gene9944,gene8384,gene12336,gene3843,gene6123,gene599,gene661,gene15376,gene1860,gene2602,gene15712,gene1104,gene1751,gene13098,gene7466
molecular_function	GO:0000987 core promoter proximal region sequence-specific DNA binding	5 out of 96 genes, 5.2%	122 out of 7388 genes, 1.7%	1	gene4319,gene11652,gene3843,gene8751,gene7466
biological_process	GO:0009855 determination of bilateral symmetry	2 out of 96 genes, 2.1%	41 out of 7388 genes, 0.6%	1	gene7831,gene7069
biological_process	GO:2000117 negative regulation of cysteine-type endopeptidase activity	2 out of 96 genes, 2.1%	21 out of 7388 genes, 0.3%	1	gene661,gene8384
biological_process	GO:0006508 proteolysis	4 out of 96 genes, 4.2%	420 out of 7388 genes, 5.7%	1	gene6122,gene5632,gene1752,gene8526
biological_process	GO:0050708 regulation of protein secretion	2 out of 96 genes, 2.1%	112 out of 7388 genes, 1.5%	1	gene7069,gene3843
biological_process	GO:0033157 regulation of intracellular protein transport	3 out of 96 genes, 3.1%	137 out of 7388 genes, 1.9%	1	gene3843,gene9944,gene8384
biological_process	GO:1901214 regulation of neuron death	3 out of 96 genes, 3.1%	82 out of 7388 genes, 1.1%	1	gene2462,gene10689,gene9944
cellular_component	GO:0044429 mitochondrial part	2 out of 96 genes, 2.1%	215 out of 7388 genes, 2.9%	1	gene7806,gene8950
molecular_function	GO:0004930 G-protein coupled receptor activity	8 out of 96 genes, 8.3%	281 out of 7388 genes, 3.8%	1	gene599,gene6415,gene4779,gene15562,gene5078,gene12945,gene4402,gene7860
biological_process	GO:1901861 regulation of muscle tissue development	2 out of 96 genes, 2.1%	48 out of 7388 genes, 0.6%	1	gene7831,gene6123
biological_process	GO:0006807 nitrogen compound metabolic process	15 out of 96 genes, 15.6%	1273 out of 7388 genes, 17.2%	1	gene4319,gene2582,gene13317,gene12193,gene11197,gene3843,gene7806,gene5730,gene15376,gene985,gene2602,gene15712,gene8751,gene1751,gene8950
biological_process	GO:0031401 positive regulation of protein modification process	6 out of 96 genes, 6.2%	348 out of 7388 genes, 4.7%	1	gene661,gene2462,gene7069,gene5291,gene6123,gene8384
biological_process	GO:0046649 lymphocyte activation	4 out of 96 genes, 4.2%	121 out of 7388 genes, 1.6%	1	gene7831,gene6309,gene7860,gene7466
biological_process	GO:0010556 regulation of macromolecule biosynthetic process	19 out of 96 genes, 19.8%	1105 out of 7388 genes, 15.0%	1	gene4319,gene2582,gene7069,gene10689,gene11828,gene8751,gene8384,gene11652,gene3843,gene6123,gene599,gene661,gene7831,gene15376,gene2602,gene1104,gene1751,gene13098,gene7466
biological_process	GO:0009798 axis specification	3 out of 96 genes, 3.1%	24 out of 7388 genes, 0.3%	1	gene7831,gene7069,gene2602
biological_process	GO:0048585 negative regulation of response to stimulus	13 out of 96 genes, 13.5%	485 out of 7388 genes, 6.6%	1	gene7069,gene692,gene11652,gene6123,gene3843,gene10689,gene661,gene1860,gene3779,gene9944,gene8384,gene7860,gene12336
biological_process	GO:0031175 neuron projection development	7 out of 96 genes, 7.3%	174 out of 7388 genes, 2.4%	1	gene2462,gene7069,gene5291,gene2602,gene10689,gene9463,gene4702
biological_process	GO:0048534 hematopoietic or lymphoid organ development	8 out of 96 genes, 8.3%	222 out of 7388 genes, 3.0%	1	gene7831,gene4449,gene6309,gene7069,gene9160,gene8384,gene7860,gene7466
biological_process	GO:0003205 cardiac chamber development	2 out of 96 genes, 2.1%	60 out of 7388 genes, 0.8%	1	gene7069,gene8384
molecular_function	GO:0008528 G-protein coupled peptide receptor activity	4 out of 96 genes, 4.2%	73 out of 7388 genes, 1.0%	1	gene6415,gene4779,gene5078,gene599
cellular_component	GO:0044459 plasma membrane part	7 out of 96 genes, 7.3%	610 out of 7388 genes, 8.3%	1	gene661,gene2462,gene7831,gene5291,gene4779,gene9463,gene12945
biological_process	GO:0051246 regulation of protein metabolic process	19 out of 96 genes, 19.8%	858 out of 7388 genes, 11.6%	1	gene2462,gene5632,gene2582,gene7069,gene692,gene5291,gene7455,gene3779,gene9944,gene8384,gene12336,gene3843,gene6123,gene11044,gene599,gene661,gene1860,gene15712,gene10435
biological_process	GO:0009057 macromolecule catabolic process	5 out of 96 genes, 5.2%	263 out of 7388 genes, 3.6%	1	gene1752,gene15376,gene8526,gene3505,gene8826
biological_process	GO:0034111 negative regulation of homotypic cell-cell adhesion	2 out of 96 genes, 2.1%	37 out of 7388 genes, 0.5%	1	gene692,gene12336
cellular_component	GO:0005794 Golgi apparatus	9 out of 96 genes, 9.4%	441 out of 7388 genes, 6.0%	1	gene5632,gene8652,gene4456,gene4779,gene6089,gene9944,gene325,gene10435,gene6236
biological_process	GO:0045732 positive regulation of protein catabolic process	5 out of 96 genes, 5.2%	69 out of 7388 genes, 0.9%	1	gene7069,gene692,gene6123,gene9944,gene11044
biological_process	GO:0040012 regulation of locomotion	8 out of 96 genes, 8.3%	272 out of 7388 genes, 3.7%	1	gene4319,gene7069,gene9463,gene4702,gene661,gene9944,gene7860,gene8384
biological_process	GO:0071705 nitrogen compound transport	2 out of 96 genes, 2.1%	153 out of 7388 genes, 2.1%	1	gene5078,gene11044
