# Supplementary material for: Differently Expression Analysis and Function Prediction of Long Non-coding RNAs in Duck Embryo Fibroblast Cells Infected by Duck Tembusu Virus
Source: Front Immunol. 2020 Aug 4;11:1729. doi: 10.3389/fimmu.2020.01729 (PMC7417515; doi:10.3389/fimmu.2020.01729)
Supplement: Supplementary file 8 [file Table_8.xlsx]

## Sheet: Sheet1
Table 8 the KEGG enrichment analysis of target genes at 12 hpi
Pathway_ID	Pathway	level1	level2	DEG_number	Total_number	pvalue	FDR	Gene_in_path	KO_in_path	URL
ko04024	cAMP signaling pathway	Environmental Information Processing	Signal transduction	2	172	0.0181959	0.203768	gene6415,gene15193	K05702,K04200	http://www.kegg.jp/kegg-bin/show_pathway?map04024/K04200%09%23FFFFFF,red/K05702%09%23FFFFFF,red/
ko00533	Glycosaminoglycan biosynthesis - keratan sulfate	Metabolism	Glycan biosynthesis and metabolism	1	16	0.0195344	0.203768	gene7091	K00741	http://www.kegg.jp/kegg-bin/show_pathway?map00533/K00741%09%23FFFFFF,red/
ko00601	Glycosphingolipid biosynthesis - lacto and neolacto series	Metabolism	Glycan biosynthesis and metabolism	1	22	0.0267692	0.203768	gene7091	K00741	http://www.kegg.jp/kegg-bin/show_pathway?map00601/K00741%09%23FFFFFF,red/
ko00983	Drug metabolism - other enzymes	Metabolism	Xenobiotics biodegradation and metabolism	1	28	0.033955	0.203768	gene10352	K00760	http://www.kegg.jp/kegg-bin/show_pathway?map00983/K00760%09%23FFFFFF,red/
ko04923	Regulation of lipolysis in adipocytes	Organismal Systems	Endocrine system	1	49	0.058724	0.203768	gene4382	K07187	http://www.kegg.jp/kegg-bin/show_pathway?map04923/K07187%09%23FFFFFF,red/
ko04213	Longevity regulating pathway - multiple species	Organismal Systems	Aging	1	50	0.0598888	0.203768	gene4382	K07187	http://www.kegg.jp/kegg-bin/show_pathway?map04213/K07187%09%23FFFFFF,red/
ko04920	Adipocytokine signaling pathway	Organismal Systems	Endocrine system	1	59	0.0703129	0.203768	gene4382	K07187	http://www.kegg.jp/kegg-bin/show_pathway?map04920/K07187%09%23FFFFFF,red/
ko04925	Aldosterone synthesis and secretion	Organismal Systems	Endocrine system	1	64	0.0760582	0.203768	gene6415	K04200	http://www.kegg.jp/kegg-bin/show_pathway?map04925/K04200%09%23FFFFFF,red/
ko04520	Adherens junction	Cellular Processes	Cellular commiunity	1	74	0.0874513	0.203768	gene15193	K05702	http://www.kegg.jp/kegg-bin/show_pathway?map04520/K05702%09%23FFFFFF,red/
ko04974	Protein digestion and absorption	Organismal Systems	Digestive system	1	75	0.0885835	0.203768	gene1773	K19720	http://www.kegg.jp/kegg-bin/show_pathway?map04974/K19720%09%23FFFFFF,red/
ko04211	Longevity regulating pathway	Organismal Systems	Aging	1	76	0.0897144	0.203768	gene4382	K07187	http://www.kegg.jp/kegg-bin/show_pathway?map04211/K07187%09%23FFFFFF,red/
ko03010	Ribosome	Genetic Information Processing	Translation	1	102	0.11867	0.203768	gene11518	K02906	http://www.kegg.jp/kegg-bin/show_pathway?map03010/K02906%09%23FFFFFF,red/
ko04152	AMPK signaling pathway	Environmental Information Processing	Signal transduction	1	102	0.11867	0.203768	gene4382	K07187	http://www.kegg.jp/kegg-bin/show_pathway?map04152/K07187%09%23FFFFFF,red/
ko04670	Leukocyte transendothelial migration	Organismal Systems	Immune system	1	106	0.123049	0.203768	gene15193	K05702	http://www.kegg.jp/kegg-bin/show_pathway?map04670/K05702%09%23FFFFFF,red/
ko04910	Insulin signaling pathway	Organismal Systems	Endocrine system	1	113	0.130665	0.203768	gene4382	K07187	http://www.kegg.jp/kegg-bin/show_pathway?map04910/K07187%09%23FFFFFF,red/
ko04068	FoxO signaling pathway	Environmental Information Processing	Signal transduction	1	115	0.132829	0.203768	gene4382	K07187	http://www.kegg.jp/kegg-bin/show_pathway?map04068/K07187%09%23FFFFFF,red/
ko04611	Platelet activation	Organismal Systems	Immune system	1	116	0.13391	0.203768	gene1773	K19720	http://www.kegg.jp/kegg-bin/show_pathway?map04611/K19720%09%23FFFFFF,red/
ko04310	Wnt signaling pathway	Environmental Information Processing	Signal transduction	1	123	0.141439	0.203768	gene6123	K04511	http://www.kegg.jp/kegg-bin/show_pathway?map04310/K04511%09%23FFFFFF,red/
ko04530	Tight junction	Cellular Processes	Cellular commiunity	1	130	0.148907	0.203768	gene15193	K05702	http://www.kegg.jp/kegg-bin/show_pathway?map04530/K05702%09%23FFFFFF,red/
ko04022	cGMP-PKG signaling pathway	Environmental Information Processing	Signal transduction	1	146	0.165756	0.206513	gene4382	K07187	http://www.kegg.jp/kegg-bin/show_pathway?map04022/K07187%09%23FFFFFF,red/
ko00230	Purine metabolism	Metabolism	Nucleotide metabolism	1	147	0.166799	0.206513	gene10352	K00760	http://www.kegg.jp/kegg-bin/show_pathway?map00230/K00760%09%23FFFFFF,red/
ko04510	Focal adhesion	Cellular Processes	Cellular commiunity	1	185	0.205551	0.235561	gene1511	K06278	http://www.kegg.jp/kegg-bin/show_pathway?map04510/K06278%09%23FFFFFF,red/
ko04015	Rap1 signaling pathway	Environmental Information Processing	Signal transduction	1	195	0.215471	0.235561	gene15193	K05702	http://www.kegg.jp/kegg-bin/show_pathway?map04015/K05702%09%23FFFFFF,red/
ko04014	Ras signaling pathway	Environmental Information Processing	Signal transduction	1	197	0.217441	0.235561	gene15193	K05702	http://www.kegg.jp/kegg-bin/show_pathway?map04014/K05702%09%23FFFFFF,red/
ko04144	Endocytosis	Cellular Processes	Transport and catabolism	1	238	0.256845	0.267119	gene1511	K06278	http://www.kegg.jp/kegg-bin/show_pathway?map04144/K06278%09%23FFFFFF,red/
ko04080	Neuroactive ligand-receptor interaction	Environmental Information Processing	Signaling molecules and interaction	1	286	0.300661	0.300661	gene6415	K04200	http://www.kegg.jp/kegg-bin/show_pathway?map04080/K04200%09%23FFFFFF,red/
