# Supplementary material for: Differently Expression Analysis and Function Prediction of Long Non-coding RNAs in Duck Embryo Fibroblast Cells Infected by Duck Tembusu Virus
Source: Front Immunol. 2020 Aug 4;11:1729. doi: 10.3389/fimmu.2020.01729 (PMC7417515; doi:10.3389/fimmu.2020.01729)
Supplement: Supplementary file 9 [file Table_9.xlsx]

## Sheet: Sheet1
Table 9 the KEGG enrichment analysis of target genes at 24 hpi
Pathway_ID	Pathway	level1	level2	DEG_number	Total_number	pvalue	FDR	Gene_in_path	KO_in_path	URL
ko04916	Melanogenesis	Organismal Systems	Endocrine system	4	94	0.0333223	0.734151	gene7069,gene3843,gene8751,gene599	K09048,K00444,K04198,K04491	http://www.kegg.jp/kegg-bin/show_pathway?map04916/K09048%09%23FFFFFF,red/K04198%09%23FFFFFF,red/K00444%09%23FFFFFF,red/K04491%09%23FFFFFF,red/
ko00591	Linoleic acid metabolism	Metabolism	Lipid metabolism	2	25	0.0409861	0.734151	gene4456,gene9732	K07418,K16342	http://www.kegg.jp/kegg-bin/show_pathway?map00591/K07418%09%23FFFFFF,red/K16342%09%23FFFFFF,red/
ko04261	Adrenergic signaling in cardiomyocytes	Organismal Systems	Circulatory system	4	121	0.0715234	0.734151	gene4997,gene10238,gene1751,gene8751	K09048,K09052,K04870,K04962	http://www.kegg.jp/kegg-bin/show_pathway?map04261/K09048%09%23FFFFFF,red/K04870%09%23FFFFFF,red/K09052%09%23FFFFFF,red/K04962%09%23FFFFFF,red/
ko04064	NF-kappa B signaling pathway	Environmental Information Processing	Signal transduction	3	75	0.0728844	0.734151	gene5632,gene2722,gene6832	K10030,K06527,K10130	http://www.kegg.jp/kegg-bin/show_pathway?map04064/K06527%09%23FFFFFF,red/K10030%09%23FFFFFF,red/K10130%09%23FFFFFF,red/
ko04310	Wnt signaling pathway	Environmental Information Processing	Signal transduction	4	123	0.0749816	0.734151	gene7069,gene3843,gene6123,gene8384	K00444,K04491,K02176,K04511	http://www.kegg.jp/kegg-bin/show_pathway?map04310/K00444%09%23FFFFFF,red/K04511%09%23FFFFFF,red/K02176%09%23FFFFFF,red/K04491%09%23FFFFFF,red/
ko04622	RIG-I-like receptor signaling pathway	Organismal Systems	Immune system	2	43	0.106356	0.734151	gene6309,gene2722	K12651,K10030	http://www.kegg.jp/kegg-bin/show_pathway?map04622/K12651%09%23FFFFFF,red/K10030%09%23FFFFFF,red/
ko00590	Arachidonic acid metabolism	Metabolism	Lipid metabolism	2	45	0.114717	0.734151	gene4456,gene9732	K07418,K16342	http://www.kegg.jp/kegg-bin/show_pathway?map00590/K07418%09%23FFFFFF,red/K16342%09%23FFFFFF,red/
ko01200	Carbon metabolism	Metabolism	Overview	3	93	0.119039	0.734151	gene8956,gene12111,gene8950	K01948,K11517,K01783	http://www.kegg.jp/kegg-bin/show_pathway?map01200/K01948%09%23FFFFFF,red/K11517%09%23FFFFFF,red/K01783%09%23FFFFFF,red/
ko04913	Ovarian steroidogenesis	Organismal Systems	Endocrine system	2	47	0.123241	0.734151	gene4456,gene9732	K07418,K16342	http://www.kegg.jp/kegg-bin/show_pathway?map04913/K07418%09%23FFFFFF,red/K16342%09%23FFFFFF,red/
ko04260	Cardiac muscle contraction	Organismal Systems	Circulatory system	2	49	0.131913	0.734151	gene4997,gene10238	K04870,K04962	http://www.kegg.jp/kegg-bin/show_pathway?map04260/K04870%09%23FFFFFF,red/K04962%09%23FFFFFF,red/
ko03450	Non-homologous end-joining	Genetic Information Processing	Replication and repair	1	13	0.155719	0.734151	gene2803	K10886	http://www.kegg.jp/kegg-bin/show_pathway?map03450/K10886%09%23FFFFFF,red/
ko04514	Cell adhesion molecules (CAMs)	Environmental Information Processing	Signaling molecules and interaction	3	106	0.157568	0.734151	gene15483,gene6832,gene10098	K07523,K06491,K06527	http://www.kegg.jp/kegg-bin/show_pathway?map04514/K07523%09%23FFFFFF,red/K06491%09%23FFFFFF,red/K06527%09%23FFFFFF,red/
ko01230	Biosynthesis of amino acids	Metabolism	Overview	2	55	0.158692	0.734151	gene8956,gene8950	K01948,K01783	http://www.kegg.jp/kegg-bin/show_pathway?map01230/K01948%09%23FFFFFF,red/K01783%09%23FFFFFF,red/
ko04080	Neuroactive ligand-receptor interaction	Environmental Information Processing	Signaling molecules and interaction	6	286	0.165515	0.734151	gene6415,gene5078,gene2516,gene4402,gene11044,gene599	K05264,K04200,K04198,K04202,K04323,K04584	http://www.kegg.jp/kegg-bin/show_pathway?map04080/K05264%09%23FFFFFF,red/K04200%09%23FFFFFF,red/K04202%09%23FFFFFF,red/K04198%09%23FFFFFF,red/K04584%09%23FFFFFF,red/K04323%09%23FFFFFF,red/
ko00910	Nitrogen metabolism	Metabolism	Energy metabolism	1	14	0.166649	0.734151	gene8950	K01948	http://www.kegg.jp/kegg-bin/show_pathway?map00910/K01948%09%23FFFFFF,red/
ko00603	Glycosphingolipid biosynthesis - globo series	Metabolism	Glycan biosynthesis and metabolism	1	14	0.166649	0.734151	gene8652	K03663	http://www.kegg.jp/kegg-bin/show_pathway?map00603/K03663%09%23FFFFFF,red/
ko04115	p53 signaling pathway	Cellular Processes	Cell growth and death	2	57	0.167833	0.734151	gene661,gene5632	K16857,K10130	http://www.kegg.jp/kegg-bin/show_pathway?map04115/K16857%09%23FFFFFF,red/K10130%09%23FFFFFF,red/
ko04630	Jak-STAT signaling pathway	Environmental Information Processing	Signal transduction	3	111	0.173307	0.734151	gene692,gene11652,gene982	K11220,K04698,K05066	http://www.kegg.jp/kegg-bin/show_pathway?map04630/K11220%09%23FFFFFF,red/K04698%09%23FFFFFF,red/K05066%09%23FFFFFF,red/
ko04024	cAMP signaling pathway	Environmental Information Processing	Signal transduction	4	172	0.182907	0.734151	gene6415,gene13317,gene10238,gene8751	K09048,K04200,K13293,K04962	http://www.kegg.jp/kegg-bin/show_pathway?map04024/K09048%09%23FFFFFF,red/K04200%09%23FFFFFF,red/K13293%09%23FFFFFF,red/K04962%09%23FFFFFF,red/
ko00450	Selenocompound metabolism	Metabolism	Metabolism of other amino acids	1	16	0.188089	0.734151	gene11241	K00384	http://www.kegg.jp/kegg-bin/show_pathway?map00450/K00384%09%23FFFFFF,red/
ko00532	Glycosaminoglycan biosynthesis - chondroitin sulfate / dermatan sulfate	Metabolism	Glycan biosynthesis and metabolism	1	17	0.198603	0.734151	gene13830	K01017	http://www.kegg.jp/kegg-bin/show_pathway?map00532/K01017%09%23FFFFFF,red/
ko00220	Arginine biosynthesis	Metabolism	Amino acid metabolism	1	17	0.198603	0.734151	gene8950	K01948	http://www.kegg.jp/kegg-bin/show_pathway?map00220/K01948%09%23FFFFFF,red/
ko04925	Aldosterone synthesis and secretion	Organismal Systems	Endocrine system	2	64	0.200457	0.734151	gene6415,gene8751	K09048,K04200	http://www.kegg.jp/kegg-bin/show_pathway?map04925/K09048%09%23FFFFFF,red/K04200%09%23FFFFFF,red/
ko04917	Prolactin signaling pathway	Organismal Systems	Endocrine system	2	65	0.205181	0.734151	gene11652,gene692	K11220,K04698	http://www.kegg.jp/kegg-bin/show_pathway?map04917/K11220%09%23FFFFFF,red/K04698%09%23FFFFFF,red/
ko00710	Carbon fixation in photosynthetic organisms	Metabolism	Energy metabolism	1	18	0.208982	0.734151	gene8956	K01783	http://www.kegg.jp/kegg-bin/show_pathway?map00710/K01783%09%23FFFFFF,red/
ko04911	Insulin secretion	Organismal Systems	Endocrine system	2	66	0.209918	0.734151	gene10238,gene8751	K09048,K04962	http://www.kegg.jp/kegg-bin/show_pathway?map04911/K09048%09%23FFFFFF,red/K04962%09%23FFFFFF,red/
ko04614	Renin-angiotensin system	Organismal Systems	Endocrine system	1	19	0.219227	0.734151	gene10408	K01322	http://www.kegg.jp/kegg-bin/show_pathway?map04614/K01322%09%23FFFFFF,red/
ko00040	Pentose and glucuronate interconversions	Metabolism	Carbohydrate metabolism	1	19	0.219227	0.734151	gene8956	K01783	http://www.kegg.jp/kegg-bin/show_pathway?map00040/K01783%09%23FFFFFF,red/
ko00531	Glycosaminoglycan degradation	Metabolism	Glycan biosynthesis and metabolism	1	19	0.219227	0.734151	gene13622	K07965	http://www.kegg.jp/kegg-bin/show_pathway?map00531/K07965%09%23FFFFFF,red/
ko04146	Peroxisome	Cellular Processes	Transport and catabolism	2	74	0.248127	0.734151	gene7806,gene12111	K11517,K01578	http://www.kegg.jp/kegg-bin/show_pathway?map04146/K11517%09%23FFFFFF,red/K01578%09%23FFFFFF,red/
ko04520	Adherens junction	Cellular Processes	Cellular commiunity	2	74	0.248127	0.734151	gene3843,gene4702	K05700,K04491	http://www.kegg.jp/kegg-bin/show_pathway?map04520/K05700%09%23FFFFFF,red/K04491%09%23FFFFFF,red/
ko04140	Regulation of autophagy	Cellular Processes	Transport and catabolism	1	22	0.24918	0.734151	gene2013	K00914	http://www.kegg.jp/kegg-bin/show_pathway?map04140/K00914%09%23FFFFFF,red/
ko00601	Glycosphingolipid biosynthesis - lacto and neolacto series	Metabolism	Glycan biosynthesis and metabolism	1	22	0.24918	0.734151	gene8652	K03663	http://www.kegg.jp/kegg-bin/show_pathway?map00601/K03663%09%23FFFFFF,red/
ko04974	Protein digestion and absorption	Organismal Systems	Digestive system	2	75	0.252928	0.734151	gene1774,gene1773	K19721,K19720	http://www.kegg.jp/kegg-bin/show_pathway?map04974/K19721%09%23FFFFFF,red/K19720%09%23FFFFFF,red/
ko04921	Oxytocin signaling pathway	Organismal Systems	Endocrine system	3	135	0.253837	0.734151	gene4456,gene4997,gene10238	K04870,K16342,K04962	http://www.kegg.jp/kegg-bin/show_pathway?map04921/K04870%09%23FFFFFF,red/K16342%09%23FFFFFF,red/K04962%09%23FFFFFF,red/
ko04620	Toll-like receptor signaling pathway	Organismal Systems	Immune system	2	76	0.257731	0.734151	gene2722,gene11652	K11220,K10030	http://www.kegg.jp/kegg-bin/show_pathway?map04620/K11220%09%23FFFFFF,red/K10030%09%23FFFFFF,red/
ko00630	Glyoxylate and dicarboxylate metabolism	Metabolism	Carbohydrate metabolism	1	24	0.268513	0.734151	gene12111	K11517	http://www.kegg.jp/kegg-bin/show_pathway?map00630/K11517%09%23FFFFFF,red/
ko00592	alpha-Linolenic acid metabolism	Metabolism	Lipid metabolism	1	24	0.268513	0.734151	gene4456	K16342	http://www.kegg.jp/kegg-bin/show_pathway?map00592/K16342%09%23FFFFFF,red/
ko00030	Pentose phosphate pathway	Metabolism	Carbohydrate metabolism	1	24	0.268513	0.734151	gene8956	K01783	http://www.kegg.jp/kegg-bin/show_pathway?map00030/K01783%09%23FFFFFF,red/
ko00563	Glycosylphosphatidylinositol(GPI)-anchor biosynthesis	Metabolism	Glycan biosynthesis and metabolism	1	24	0.268513	0.734151	gene45	K03859	http://www.kegg.jp/kegg-bin/show_pathway?map00563/K03859%09%23FFFFFF,red/
ko04668	TNF signaling pathway	Environmental Information Processing	Signal transduction	2	85	0.300941	0.734151	gene6832,gene8751	K09048,K06527	http://www.kegg.jp/kegg-bin/show_pathway?map04668/K09048%09%23FFFFFF,red/K06527%09%23FFFFFF,red/
ko00410	beta-Alanine metabolism	Metabolism	Metabolism of other amino acids	1	28	0.305709	0.734151	gene7806	K01578	http://www.kegg.jp/kegg-bin/show_pathway?map00410/K01578%09%23FFFFFF,red/
ko00640	Propanoate metabolism	Metabolism	Carbohydrate metabolism	1	28	0.305709	0.734151	gene7806	K01578	http://www.kegg.jp/kegg-bin/show_pathway?map00640/K01578%09%23FFFFFF,red/
ko00240	Pyrimidine metabolism	Metabolism	Nucleotide metabolism	2	91	0.329549	0.734151	gene11241,gene6701	K13809,K00384	http://www.kegg.jp/kegg-bin/show_pathway?map00240/K00384%09%23FFFFFF,red/K13809%09%23FFFFFF,red/
ko00514	Other types of O-glycan biosynthesis	Metabolism	Glycan biosynthesis and metabolism	1	31	0.332369	0.734151	gene8652	K03663	http://www.kegg.jp/kegg-bin/show_pathway?map00514/K03663%09%23FFFFFF,red/
ko04750	Inflammatory mediator regulation of TRP channels	Organismal Systems	Sensory system	2	92	0.334289	0.734151	gene4456,gene9732	K07418,K16342	http://www.kegg.jp/kegg-bin/show_pathway?map04750/K07418%09%23FFFFFF,red/K16342%09%23FFFFFF,red/
ko00512	Mucin type O-Glycan biosynthesis	Metabolism	Glycan biosynthesis and metabolism	1	32	0.341028	0.734151	gene6089	K00710	http://www.kegg.jp/kegg-bin/show_pathway?map00512/K00710%09%23FFFFFF,red/
ko04360	Axon guidance	Organismal Systems	Development	3	160	0.342106	0.734151	gene2462,gene7069,gene10098	K07523,K05108,K00444	http://www.kegg.jp/kegg-bin/show_pathway?map04360/K07523%09%23FFFFFF,red/K00444%09%23FFFFFF,red/K05108%09%23FFFFFF,red/
ko04020	Calcium signaling pathway	Environmental Information Processing	Signal transduction	3	161	0.345653	0.734151	gene10238,gene4402,gene599	K04198,K04962,K04323	http://www.kegg.jp/kegg-bin/show_pathway?map04020/K04198%09%23FFFFFF,red/K04323%09%23FFFFFF,red/K04962%09%23FFFFFF,red/
ko00500	Starch and sucrose metabolism	Metabolism	Carbohydrate metabolism	1	33	0.349575	0.734151	gene13577	K01176	http://www.kegg.jp/kegg-bin/show_pathway?map00500/K01176%09%23FFFFFF,red/
ko04726	Serotonergic synapse	Organismal Systems	Nervous system	2	97	0.357838	0.734151	gene4456,gene9732	K07418,K16342	http://www.kegg.jp/kegg-bin/show_pathway?map04726/K07418%09%23FFFFFF,red/K16342%09%23FFFFFF,red/
ko00250	Alanine, aspartate and glutamate metabolism	Metabolism	Amino acid metabolism	1	34	0.358013	0.734151	gene8950	K01948	http://www.kegg.jp/kegg-bin/show_pathway?map00250/K01948%09%23FFFFFF,red/
ko04973	Carbohydrate digestion and absorption	Organismal Systems	Digestive system	1	35	0.366342	0.734151	gene13577	K01176	http://www.kegg.jp/kegg-bin/show_pathway?map04973/K01176%09%23FFFFFF,red/
ko00270	Cysteine and methionine metabolism	Metabolism	Amino acid metabolism	1	36	0.374563	0.734151	gene5730	K00772	http://www.kegg.jp/kegg-bin/show_pathway?map00270/K00772%09%23FFFFFF,red/
ko04152	AMPK signaling pathway	Environmental Information Processing	Signal transduction	2	102	0.381086	0.734151	gene7806,gene8751	K09048,K01578	http://www.kegg.jp/kegg-bin/show_pathway?map04152/K01578%09%23FFFFFF,red/K09048%09%23FFFFFF,red/
ko04621	NOD-like receptor signaling pathway	Organismal Systems	Immune system	1	37	0.382679	0.734151	gene2722	K10030	http://www.kegg.jp/kegg-bin/show_pathway?map04621/K10030%09%23FFFFFF,red/
ko04919	Thyroid hormone signaling pathway	Organismal Systems	Endocrine system	2	105	0.394867	0.734151	gene8222,gene11652	K07754,K11220	http://www.kegg.jp/kegg-bin/show_pathway?map04919/K07754%09%23FFFFFF,red/K11220%09%23FFFFFF,red/
ko04962	Vasopressin-regulated water reabsorption	Organismal Systems	Excretory system	1	39	0.398599	0.734151	gene8751	K09048	http://www.kegg.jp/kegg-bin/show_pathway?map04962/K09048%09%23FFFFFF,red/
ko04071	Sphingolipid signaling pathway	Environmental Information Processing	Signal transduction	2	106	0.399431	0.734151	gene12193,gene2312	K18953,K04717	http://www.kegg.jp/kegg-bin/show_pathway?map04071/K18953%09%23FFFFFF,red/K04717%09%23FFFFFF,red/
ko04670	Leukocyte transendothelial migration	Organismal Systems	Immune system	2	106	0.399431	0.734151	gene6832,gene4702	K05700,K06527	http://www.kegg.jp/kegg-bin/show_pathway?map04670/K05700%09%23FFFFFF,red/K06527%09%23FFFFFF,red/
ko04330	Notch signaling pathway	Environmental Information Processing	Signal transduction	1	40	0.406405	0.734151	gene7831	K06051	http://www.kegg.jp/kegg-bin/show_pathway?map04330/K06051%09%23FFFFFF,red/
ko00565	Ether lipid metabolism	Metabolism	Lipid metabolism	1	40	0.406405	0.734151	gene4456	K16342	http://www.kegg.jp/kegg-bin/show_pathway?map00565/K16342%09%23FFFFFF,red/
ko04742	Taste transduction	Organismal Systems	Sensory system	1	45	0.443954	0.751818	gene10707	K08474	http://www.kegg.jp/kegg-bin/show_pathway?map04742/K08474%09%23FFFFFF,red/
ko04611	Platelet activation	Organismal Systems	Immune system	2	116	0.444142	0.751818	gene4456,gene1773	K16342,K19720	http://www.kegg.jp/kegg-bin/show_pathway?map04611/K16342%09%23FFFFFF,red/K19720%09%23FFFFFF,red/
ko04120	Ubiquitin mediated proteolysis	Genetic Information Processing	Folding, sorting and degradation	2	117	0.448514	0.751818	gene1752,gene8526	K03870,K04552	http://www.kegg.jp/kegg-bin/show_pathway?map04120/K03870%09%23FFFFFF,red/K04552%09%23FFFFFF,red/
ko04340	Hedgehog signaling pathway	Environmental Information Processing	Signal transduction	1	46	0.451177	0.751818	gene7069	K00444	http://www.kegg.jp/kegg-bin/show_pathway?map04340/K00444%09%23FFFFFF,red/
ko00280	Valine, leucine and isoleucine degradation	Metabolism	Amino acid metabolism	1	46	0.451177	0.751818	gene8930	K05607	http://www.kegg.jp/kegg-bin/show_pathway?map00280/K05607%09%23FFFFFF,red/
ko04145	Phagosome	Cellular Processes	Transport and catabolism	2	119	0.4572	0.751818	gene661,gene2013	K00914,K16857	http://www.kegg.jp/kegg-bin/show_pathway?map04145/K16857%09%23FFFFFF,red/K00914%09%23FFFFFF,red/
ko00600	Sphingolipid metabolism	Metabolism	Lipid metabolism	1	49	0.472289	0.751818	gene12193	K04717	http://www.kegg.jp/kegg-bin/show_pathway?map00600/K04717%09%23FFFFFF,red/
ko04150	mTOR signaling pathway	Environmental Information Processing	Signal transduction	1	50	0.479146	0.751818	gene2454	K16186	http://www.kegg.jp/kegg-bin/show_pathway?map04150/K16186%09%23FFFFFF,red/
ko04010	MAPK signaling pathway	Environmental Information Processing	Signal transduction	3	207	0.503373	0.751818	gene5291,gene4456,gene4997	K04870,K16342,K08018	http://www.kegg.jp/kegg-bin/show_pathway?map04010/K04870%09%23FFFFFF,red/K16342%09%23FFFFFF,red/K08018%09%23FFFFFF,red/
ko04918	Thyroid hormone synthesis	Organismal Systems	Endocrine system	1	54	0.505701	0.751818	gene8751	K09048	http://www.kegg.jp/kegg-bin/show_pathway?map04918/K09048%09%23FFFFFF,red/
ko04370	VEGF signaling pathway	Environmental Information Processing	Signal transduction	1	54	0.505701	0.751818	gene4456	K16342	http://www.kegg.jp/kegg-bin/show_pathway?map04370/K16342%09%23FFFFFF,red/
ko04640	Hematopoietic cell lineage	Organismal Systems	Immune system	1	55	0.512127	0.751818	gene982	K05066	http://www.kegg.jp/kegg-bin/show_pathway?map04640/K05066%09%23FFFFFF,red/
ko04072	Phospholipase D signaling pathway	Environmental Information Processing	Signal transduction	2	133	0.515727	0.751818	gene2722,gene4456	K10030,K16342	http://www.kegg.jp/kegg-bin/show_pathway?map04072/K16342%09%23FFFFFF,red/K10030%09%23FFFFFF,red/
ko00561	Glycerolipid metabolism	Metabolism	Lipid metabolism	1	56	0.51847	0.751818	gene10435	K01046	http://www.kegg.jp/kegg-bin/show_pathway?map00561/K01046%09%23FFFFFF,red/
ko04062	Chemokine signaling pathway	Organismal Systems	Immune system	2	134	0.519748	0.751818	gene2722,gene11652	K11220,K10030	http://www.kegg.jp/kegg-bin/show_pathway?map04062/K11220%09%23FFFFFF,red/K10030%09%23FFFFFF,red/
ko04212	Longevity regulating pathway - worm	Organismal Systems	Aging	1	58	0.530912	0.751818	gene9732	K07418	http://www.kegg.jp/kegg-bin/show_pathway?map04212/K07418%09%23FFFFFF,red/
ko04664	Fc epsilon RI signaling pathway	Organismal Systems	Immune system	1	58	0.530912	0.751818	gene4456	K16342	http://www.kegg.jp/kegg-bin/show_pathway?map04664/K16342%09%23FFFFFF,red/
ko04730	Long-term depression	Organismal Systems	Nervous system	1	59	0.537013	0.751818	gene4456	K16342	http://www.kegg.jp/kegg-bin/show_pathway?map04730/K16342%09%23FFFFFF,red/
ko00562	Inositol phosphate metabolism	Metabolism	Carbohydrate metabolism	1	62	0.554848	0.76314	gene2013	K00914	http://www.kegg.jp/kegg-bin/show_pathway?map00562/K00914%09%23FFFFFF,red/
ko04390	Hippo signaling pathway	Environmental Information Processing	Signal transduction	2	144	0.558727	0.76314	gene7069,gene3843	K00444,K04491	http://www.kegg.jp/kegg-bin/show_pathway?map04390/K00444%09%23FFFFFF,red/K04491%09%23FFFFFF,red/
ko04022	cGMP-PKG signaling pathway	Environmental Information Processing	Signal transduction	2	146	0.566252	0.764099	gene8751,gene599	K09048,K04198	http://www.kegg.jp/kegg-bin/show_pathway?map04022/K09048%09%23FFFFFF,red/K04198%09%23FFFFFF,red/
ko04512	ECM-receptor interaction	Environmental Information Processing	Signaling molecules and interaction	1	74	0.619621	0.796758	gene661	K16857	http://www.kegg.jp/kegg-bin/show_pathway?map04512/K16857%09%23FFFFFF,red/
ko04350	TGF-beta signaling pathway	Environmental Information Processing	Signal transduction	1	75	0.624576	0.796758	gene661	K16857	http://www.kegg.jp/kegg-bin/show_pathway?map04350/K16857%09%23FFFFFF,red/
ko04972	Pancreatic secretion	Organismal Systems	Digestive system	1	76	0.629467	0.796758	gene10238	K04962	http://www.kegg.jp/kegg-bin/show_pathway?map04972/K04962%09%23FFFFFF,red/
ko04211	Longevity regulating pathway	Organismal Systems	Aging	1	76	0.629467	0.796758	gene8751	K09048	http://www.kegg.jp/kegg-bin/show_pathway?map04211/K09048%09%23FFFFFF,red/
ko04922	Glucagon signaling pathway	Organismal Systems	Endocrine system	1	76	0.629467	0.796758	gene8751	K09048	http://www.kegg.jp/kegg-bin/show_pathway?map04922/K09048%09%23FFFFFF,red/
ko04060	Cytokine-cytokine receptor interaction	Environmental Information Processing	Signaling molecules and interaction	2	165	0.633138	0.796758	gene2722,gene982	K10030,K05066	http://www.kegg.jp/kegg-bin/show_pathway?map04060/K05066%09%23FFFFFF,red/K10030%09%23FFFFFF,red/
ko04912	GnRH signaling pathway	Organismal Systems	Endocrine system	1	81	0.652991	0.802532	gene4456	K16342	http://www.kegg.jp/kegg-bin/show_pathway?map04912/K16342%09%23FFFFFF,red/
ko04066	HIF-1 signaling pathway	Environmental Information Processing	Signal transduction	1	81	0.652991	0.802532	gene1752	K03870	http://www.kegg.jp/kegg-bin/show_pathway?map04066/K03870%09%23FFFFFF,red/
ko04713	Circadian entrainment	Organismal Systems	Environmental adaptation	1	83	0.661981	0.802532	gene10238	K04962	http://www.kegg.jp/kegg-bin/show_pathway?map04713/K04962%09%23FFFFFF,red/
ko04915	Estrogen signaling pathway	Organismal Systems	Endocrine system	1	84	0.666388	0.802532	gene8751	K09048	http://www.kegg.jp/kegg-bin/show_pathway?map04915/K09048%09%23FFFFFF,red/
ko04070	Phosphatidylinositol signaling system	Environmental Information Processing	Signal transduction	1	86	0.675033	0.804295	gene2013	K00914	http://www.kegg.jp/kegg-bin/show_pathway?map04070/K00914%09%23FFFFFF,red/
ko00564	Glycerophospholipid metabolism	Metabolism	Lipid metabolism	1	90	0.691662	0.808869	gene4456	K16342	http://www.kegg.jp/kegg-bin/show_pathway?map00564/K16342%09%23FFFFFF,red/
ko04510	Focal adhesion	Cellular Processes	Cellular commiunity	2	185	0.69464	0.808869	gene661,gene4702	K05700,K16857	http://www.kegg.jp/kegg-bin/show_pathway?map04510/K05700%09%23FFFFFF,red/K16857%09%23FFFFFF,red/
ko04380	Osteoclast differentiation	Organismal Systems	Development	1	94	0.707445	0.808869	gene11652	K11220	http://www.kegg.jp/kegg-bin/show_pathway?map04380/K11220%09%23FFFFFF,red/
ko04725	Cholinergic synapse	Organismal Systems	Nervous system	1	95	0.711265	0.808869	gene8751	K09048	http://www.kegg.jp/kegg-bin/show_pathway?map04725/K09048%09%23FFFFFF,red/
ko04015	Rap1 signaling pathway	Environmental Information Processing	Signal transduction	2	195	0.722093	0.808869	gene661,gene5291	K08018,K16857	http://www.kegg.jp/kegg-bin/show_pathway?map04015/K16857%09%23FFFFFF,red/K08018%09%23FFFFFF,red/
ko04724	Glutamatergic synapse	Organismal Systems	Nervous system	1	100	0.729631	0.808869	gene4456	K16342	http://www.kegg.jp/kegg-bin/show_pathway?map04724/K16342%09%23FFFFFF,red/
ko03040	Spliceosome	Genetic Information Processing	Transcription	1	101	0.733162	0.808869	gene11197	K12856	http://www.kegg.jp/kegg-bin/show_pathway?map03040/K12856%09%23FFFFFF,red/
ko03010	Ribosome	Genetic Information Processing	Translation	1	102	0.736648	0.808869	gene11518	K02906	http://www.kegg.jp/kegg-bin/show_pathway?map03010/K02906%09%23FFFFFF,red/
ko04270	Vascular smooth muscle contraction	Organismal Systems	Circulatory system	1	107	0.753412	0.819244	gene4456	K16342	http://www.kegg.jp/kegg-bin/show_pathway?map04270/K16342%09%23FFFFFF,red/
ko04728	Dopaminergic synapse	Organismal Systems	Nervous system	1	111	0.766056	0.824984	gene8751	K09048	http://www.kegg.jp/kegg-bin/show_pathway?map04728/K09048%09%23FFFFFF,red/
ko04210	Apoptosis	Cellular Processes	Cell growth and death	1	120	0.792204	0.845017	gene5632	K10130	http://www.kegg.jp/kegg-bin/show_pathway?map04210/K10130%09%23FFFFFF,red/
ko04550	Signaling pathways regulating pluripotency of stem cells	Cellular Processes	Cellular commiunity	1	123	0.800258	0.845556	gene7069	K00444	http://www.kegg.jp/kegg-bin/show_pathway?map04550/K00444%09%23FFFFFF,red/
ko03013	RNA transport	Genetic Information Processing	Translation	1	130	0.817867	0.856085	gene3337	K13131	http://www.kegg.jp/kegg-bin/show_pathway?map03013/K13131%09%23FFFFFF,red/
ko04141	Protein processing in endoplasmic reticulum	Genetic Information Processing	Folding, sorting and degradation	1	140	0.840383	0.871508	gene3505	K14026	http://www.kegg.jp/kegg-bin/show_pathway?map04141/K14026%09%23FFFFFF,red/
ko00230	Purine metabolism	Metabolism	Nucleotide metabolism	1	147	0.854479	0.877996	gene13317	K13293	http://www.kegg.jp/kegg-bin/show_pathway?map00230/K13293%09%23FFFFFF,red/
ko04151	PI3K-Akt signaling pathway	Environmental Information Processing	Signal transduction	2	268	0.865753	0.881494	gene661,gene8751	K09048,K16857	http://www.kegg.jp/kegg-bin/show_pathway?map04151/K09048%09%23FFFFFF,red/K16857%09%23FFFFFF,red/
ko04810	Regulation of actin cytoskeleton	Cellular Processes	Cell motility	1	177	0.902161	0.910289	gene4702	K05700	http://www.kegg.jp/kegg-bin/show_pathway?map04810/K05700%09%23FFFFFF,red/
ko04014	Ras signaling pathway	Environmental Information Processing	Signal transduction	1	197	0.924965	0.924965	gene4456	K16342	http://www.kegg.jp/kegg-bin/show_pathway?map04014/K16342%09%23FFFFFF,red/
