# Supplementary material for: Differently Expression Analysis and Function Prediction of Long Non-coding RNAs in Duck Embryo Fibroblast Cells Infected by Duck Tembusu Virus
Source: Front Immunol. 2020 Aug 4;11:1729. doi: 10.3389/fimmu.2020.01729 (PMC7417515; doi:10.3389/fimmu.2020.01729)
Supplement: Supplementary file 10 [file Table_10.xlsx]

## Sheet: Sheet1
Table 10 the differential expression results detected by RT-qPCR and RNA-Seq
lncRNA ID		log2(Foldchange) by RT-qPCR at12 hpi				log2（Foldchange）by RNA-Seq at12 hpi				log2(Foldchange) by RT-qPCR at24 hpi				log2（Foldchange）by RNA-Seq at 24 hpi
MSTRG.2510.1										5.21				6.48
MSTRG.12011.3		2.17				2.76				4.78				6.5
MSTRG.15748.1										5.68				6.35
MSTRG.11461.3										2.6				6.69
MSTRG.7598.1		1.57				2.95				4.5				5.26
MSTRG.13535.1										3.73				4.27
MSTRG.8505.2		2.44				3.32				2.82				4.49
MSTRG.16234.1										4.63				7.06
MSTRG.20390.1										6.47				8.7
MSTRG.15097.7		0.96				1.23				3.23				3.92
MSTRG.12708.1										2.48				3.06
